# Supplementary material for: Multivariate adaptive shrinkage improves cross-population transcriptome prediction and association studies in underrepresented populations
Source: HGG Adv. 2023 Jul 1;4(4):100216. doi: 10.1016/j.xhgg.2023.100216 (PMC10589725; doi:10.1016/j.xhgg.2023.100216)
Supplement: Table S4. Compiled S-PrediXcan gene-trait pair discoveries, significant in PAGE and PanUKBB GWAS summary statistics with the same direction of effect [file mmc5.xlsx]

## Sheet: PAGE_PanUKBB_significant_result
gene	gene_name	tissue	population	model	phenotype	page_zscore	page_pvalue	page_effectsize	panukbb_zscore	panukbb_pvalue	panukbb_effectsize	GWAS_catalog
ENSG00000110801	PSMD9	Mono	AFA	EN	C-reactive_protein	6.3238	2.55203e-10	0.145382	13.0057	1.13514e-38	0.106608	none
ENSG00000030110	BAK1	Mono	AFA	EN	Platelet_count	-10.2779	8.86837e-25	-14.1244	-13.7542	4.80372e-43	-1.36917	GCST004603	GCST001783	GCST000580	GCST000498	GCST008047	GCST005054	GCST001337	GCST002186	GCST003383	GCST010229	GCST012032	GCST002733	GCST005991	GCST90002402	GCST90002358	GCST90026525	GCST90026509	GCST90018749	GCST90056183	GCST90094627	GCST90018969	GCST008039
ENSG00000110801	PSMD9	Mono	AFA	JTI	C-reactive_protein	7.31465	2.58055e-13	0.0952911	18.9112	9.22936e-80	0.0940959	none
ENSG00000167460	TPM4	Mono	AFA	JTI	Platelet_count	5.97559	2.29266e-09	16.4999	11.9905	3.98491e-33	0.303295	GCST008047	GCST001337	GCST003383	GCST004603	GCST90002402	GCST90002357	GCST90026525	GCST90002361	GCST90026509	GCST90056183	GCST90094627	GCST90002356	GCST90018969	GCST008039
ENSG00000160789	LMNA	Mono	AFA	JTI	WBC_count	-12.3764	3.50829e-35	-0.739303	-9.57641	1.00481e-21	-0.826019	GCST90002393	GCST90002398	GCST90026507	GCST90026515	GCST90002351	GCST90018968
ENSG00000108344	PSMD3	Mono	AFA	JTI	WBC_count	7.37383	1.65798e-13	0.11183	23.5801	6.17002e-123	0.736426	GCST004128	GCST004624	GCST004618	GCST001134	GCST000600	GCST005056	GCST001137	GCST002557	GCST004625	GCST004629	GCST004613	GCST004620	GCST90002393	GCST90085815	GCST90056177	GCST90002292	GCST90002296	GCST90002379	GCST90018946	GCST90018748	GCST90056178	GCST90056179	GCST90002352	GCST90002353	GCST90002354	GCST90002398	GCST90018968
ENSG00000115216	NRBP1	Mono	AFA	MASHR	C-reactive_protein	6.30956	2.79827e-10	0.139582	17.6718	6.91453e-70	0.125684	none
ENSG00000106636	YKT6	Mono	AFA	MASHR	Fasting_blood_glucose	-9.81592	9.61569e-23	-0.246226	-32.7241	7.08416e-235	-0.239643	GCST004206	GCST008032
ENSG00000137656	BUD13	Mono	AFA	MASHR	HDL	-5.59376	2.22206e-08	-1.99985	-14.675	9.32308e-49	-0.149461	GCST001005	GCST000789	GCST008070	GCST008085	GCST008084	GCST008075	GCST007140	GCST003304	GCST001237	GCST000583	GCST008685	GCST008035	GCST009368	GCST009367	GCST90140946	GCST90092953	GCST90092825	GCST90092894	GCST90092896	GCST90092892	GCST90019510	GCST007438
ENSG00000101019	UQCC1	Mono	AFA	MASHR	Height	-10.6408	1.92441e-26	-0.154447	-6.71732	1.85098e-11	-0.12575	GCST90090967	GCST008163	GCST000174	GCST000136	GCST000372	GCST000176	GCST000175	GCST002702	GCST004212	GCST008053	GCST90095033	GCST90131910	GCST007841
ENSG00000101019	UQCC1	Mono	AFA	MASHR	Height	-10.6408	1.92441e-26	-0.154447	-6.45095	1.11154e-10	-0.115681	GCST90090967	GCST008163	GCST000174	GCST000136	GCST000372	GCST000176	GCST000175	GCST002702	GCST004212	GCST008053	GCST90095033	GCST90131910	GCST007841
ENSG00000106636	YKT6	Mono	AFA	MASHR	Hemoglobin_A1c	-6.47782	9.30573e-11	-0.243078	-30.8002	2.60605e-208	-0.132398	GCST006001	GCST90019509	GCST007954
ENSG00000167460	TPM4	Mono	AFA	MASHR	Platelet_count	10.2182	1.64414e-24	8.01856	25.4264	1.289e-142	0.160434	GCST008047	GCST001337	GCST003383	GCST004603	GCST90002402	GCST90002357	GCST90026525	GCST90002361	GCST90026509	GCST90056183	GCST90094627	GCST90002356	GCST90018969	GCST008039
ENSG00000148572	NRBF2	Mono	AFA	MASHR	Platelet_count	-9.59507	8.38567e-22	-12.119	-33.2819	7.054e-243	-0.199081	none
ENSG00000115216	NRBP1	Mono	AFA	MASHR	Total_cholesterol	7.40134	1.34814e-13	7.01185	9.08765	1.01201e-19	0.0609913	GCST004045	GCST004046
ENSG00000115216	NRBP1	Mono	AFA	MASHR	Triglycerides	10.8463	2.0769e-27	0.120425	26.3967	1.49671e-153	0.183608	GCST001905	GCST006003	GCST004045	GCST004046	GCST009363	GCST90019523
ENSG00000137656	BUD13	Mono	AFA	MASHR	Triglycerides	10.54	5.64922e-26	0.136811	22.0943	3.58963e-108	0.189621	GCST004241	GCST001230	GCST001006	GCST001005	GCST001004	GCST000809	GCST000138	GCST000789	GCST001905	GCST008985	GCST008087	GCST002468	GCST002173	GCST003364	GCST010244	GCST008083	GCST008076	GCST008074	GCST005780	GCST007702	GCST011693	GCST000289	GCST000584	GCST000137	GCST007142	GCST004238	GCST008702	GCST008046	GCST009364	GCST009363	GCST90140949	GCST90060847	GCST90060894	GCST90060889	GCST90060970	GCST90060968	GCST90060965	GCST90060940
ENSG00000175445	LPL	Mono	AFA	MASHR	Triglycerides	-7.62558	2.42937e-14	-0.110098	-6.36921	1.9e-10	-0.0773457	GCST000292	GCST000289	GCST000026	GCST001367	GCST001247	GCST001230	GCST000584	GCST000137	GCST001005	GCST001004	GCST000809	GCST000139	GCST000758	GCST000138	GCST000286	GCST002044	GCST001905	GCST008985	GCST006003	GCST008087	GCST002216	GCST002468	GCST002321	GCST002173	GCST003364	GCST003217	GCST003681	GCST004237	GCST004238	GCST008922	GCST002897	GCST010244	GCST008083	GCST010060	GCST008076	GCST008074	GCST010173	GCST011052
ENSG00000160789	LMNA	Mono	AFA	MASHR	WBC_count	-12.3764	3.50821e-35	-0.0774627	-9.57694	9.99603e-22	-0.0865486	GCST90002393	GCST90002398	GCST90026507	GCST90026515	GCST90002351	GCST90018968
ENSG00000106636	YKT6	Mono	AFA	MatrixeQTL	Fasting_blood_glucose	-11.3039	1.25492e-29	-0.108799	-37.819	0	-0.105653	GCST004206	GCST008032
ENSG00000106636	YKT6	Mono	AFA	MatrixeQTL	Hemoglobin_A1c	-7.40524	1.30912e-13	-0.106471	-34.9838	3.9716e-268	-0.0572331	GCST006001	GCST90019509	GCST007954
ENSG00000197256	KANK2	Mono	AFA	MatrixeQTL	LDL	7.49773	6.49319e-14	7.733	31.5603	1.29398e-218	0.239521	GCST010204	GCST011683	GCST009365	GCST009366	GCST90179211	GCST90019512
ENSG00000167460	TPM4	Mono	AFA	MatrixeQTL	Platelet_count	9.62609	6.20443e-22	6.89785	23.9407	1.15626e-126	0.138959	GCST008047	GCST001337	GCST003383	GCST004603	GCST90002402	GCST90002357	GCST90026525	GCST90002361	GCST90026509	GCST90056183	GCST90094627	GCST90002356	GCST90018969	GCST008039
ENSG00000197256	KANK2	Mono	AFA	MatrixeQTL	Total_cholesterol	6.30509	2.88028e-10	7.20798	29.1168	2.20294e-186	0.222242	GCST003302	GCST008045	GCST90019501	GCST90092892
ENSG00000071462	BUD23	Mono	AFA	MatrixeQTL	Triglycerides	-7.25353	4.06035e-13	-0.0664501	-7.5145	5.71308e-14	-0.085433	GCST90092926	GCST90092914	GCST90092966	GCST90092890	GCST90019523
ENSG00000175445	LPL	Mono	AFA	MatrixeQTL	Triglycerides	6.05972	1.36362e-09	0.0689768	25.4548	6.24542e-143	0.175722	GCST000292	GCST000289	GCST000026	GCST001367	GCST001247	GCST001230	GCST000584	GCST000137	GCST001005	GCST001004	GCST000809	GCST000139	GCST000758	GCST000138	GCST000286	GCST002044	GCST001905	GCST008985	GCST006003	GCST008087	GCST002216	GCST002468	GCST002321	GCST002173	GCST003364	GCST003217	GCST003681	GCST004237	GCST004238	GCST008922	GCST002897	GCST010244	GCST008083	GCST010060	GCST008076	GCST008074	GCST010173	GCST011052
ENSG00000137656	BUD13	Mono	AFA	MatrixeQTL	Triglycerides	5.86188	4.57666e-09	0.0471196	16.9759	1.23793e-64	0.0807395	GCST004241	GCST001230	GCST001006	GCST001005	GCST001004	GCST000809	GCST000138	GCST000789	GCST001905	GCST008985	GCST008087	GCST002468	GCST002173	GCST003364	GCST010244	GCST008083	GCST008076	GCST008074	GCST005780	GCST007702	GCST011693	GCST000289	GCST000584	GCST000137	GCST007142	GCST004238	GCST008702	GCST008046	GCST009364	GCST009363	GCST90140949	GCST90060847	GCST90060894	GCST90060889	GCST90060970	GCST90060968	GCST90060965	GCST90060940
ENSG00000160789	LMNA	Mono	AFA	MatrixeQTL	WBC_count	-12.0946	1.12822e-33	-0.0683108	-9.11999	7.51288e-20	-0.0749453	GCST90002393	GCST90002398	GCST90026507	GCST90026515	GCST90002351	GCST90018968
ENSG00000108344	PSMD3	Mono	AFA	MatrixeQTL	WBC_count	9.40301	5.30226e-21	0.0219648	31.0492	1.16902e-211	0.2815	GCST004128	GCST004624	GCST004618	GCST001134	GCST000600	GCST005056	GCST001137	GCST002557	GCST004625	GCST004629	GCST004613	GCST004620	GCST90002393	GCST90085815	GCST90056177	GCST90002292	GCST90002296	GCST90002379	GCST90018946	GCST90018748	GCST90056178	GCST90056179	GCST90002352	GCST90002353	GCST90002354	GCST90002398	GCST90018968
ENSG00000110801	PSMD9	Mono	AFA	TIGAR	C-reactive_protein	13.6404	2.3019e-42	411.162	36.9595	5.13311e-299	945.681	none
ENSG00000110917	MLEC	Mono	AFA	TIGAR	C-reactive_protein	9.09382	9.56179e-20	112.893	25.0578	1.43631e-138	118.794	GCST90019499
ENSG00000183092	BEGAIN	Mono	AFA	TIGAR	Platelet_count	5.93239	2.98548e-09	30092.2	13.8418	1.42497e-43	361.266	none
ENSG00000086730	LAT2	Mono	AFA	TIGAR	Triglycerides	-7.45112	9.25501e-14	-14.2746	-28.1287	4.36659e-174	-43.7427	none
ENSG00000196189	SEMA4A	Mono	AFA	TIGAR	WBC_count	-11.6029	3.9844e-31	-16.1656	-8.92151	4.59978e-19	-16.4089	GCST90026507	GCST90026515	GCST90018968	GCST90018967
ENSG00000160789	LMNA	Mono	AFA	TIGAR	WBC_count	-11.1566	6.64549e-29	-21.5694	-7.83656	4.63066e-15	-23.288	GCST90002393	GCST90002398	GCST90026507	GCST90026515	GCST90002351	GCST90018968
ENSG00000106636	YKT6	Mono	EUR	EN	Fasting_blood_glucose	-5.72776	1.01767e-08	-0.104515	-18.5335	1.10744e-76	-0.108379	GCST004206	GCST008032
ENSG00000167261	DPEP2	Mono	EUR	EN	HDL	6.59237	4.32854e-11	2.71072	17.7744	1.11601e-70	0.199853	GCST006005	GCST008070	GCST008085	GCST008084	GCST008075	GCST000135	GCST008035	GCST90092947	GCST90019510	GCST007140
ENSG00000141098	GFOD2	Mono	EUR	EN	HDL	5.45501	4.89698e-08	1.26229	16.3213	6.96038e-60	0.10038	GCST000805	GCST008035	GCST90090989	GCST90092901
ENSG00000030110	BAK1	Mono	EUR	EN	Platelet_count	-12.2428	1.83603e-34	-8.86805	-36.8228	7.95916e-297	-0.364604	GCST004603	GCST001783	GCST000580	GCST000498	GCST008047	GCST005054	GCST001337	GCST002186	GCST003383	GCST010229	GCST012032	GCST002733	GCST005991	GCST90002402	GCST90002358	GCST90026525	GCST90026509	GCST90018749	GCST90056183	GCST90094627	GCST90018969	GCST008039
ENSG00000167460	TPM4	Mono	EUR	EN	Platelet_count	6.8072	9.95147e-12	5.2528	19.8269	1.7442e-87	0.12109	GCST008047	GCST001337	GCST003383	GCST004603	GCST90002402	GCST90002357	GCST90026525	GCST90002361	GCST90026509	GCST90056183	GCST90094627	GCST90002356	GCST90018969	GCST008039
ENSG00000137656	BUD13	Mono	EUR	EN	Triglycerides	8.18049	2.82702e-16	0.0801948	20.1193	4.99966e-90	0.120266	GCST004241	GCST001230	GCST001006	GCST001005	GCST001004	GCST000809	GCST000138	GCST000789	GCST001905	GCST008985	GCST008087	GCST002468	GCST002173	GCST003364	GCST010244	GCST008083	GCST008076	GCST008074	GCST005780	GCST007702	GCST011693	GCST000289	GCST000584	GCST000137	GCST007142	GCST004238	GCST008702	GCST008046	GCST009364	GCST009363	GCST90140949	GCST90060847	GCST90060894	GCST90060889	GCST90060970	GCST90060968	GCST90060965	GCST90060940
ENSG00000115216	NRBP1	Mono	EUR	EN	Triglycerides	7.43182	1.07111e-13	0.0694546	19.4636	2.23604e-84	0.110143	GCST001905	GCST006003	GCST004045	GCST004046	GCST009363	GCST90019523
ENSG00000138074	SLC5A6	Mono	EUR	EN	Triglycerides	6.17425	6.64783e-10	0.123628	9.54792	1.3233e-21	0.121972	GCST009363	GCST009364	GCST90019523
ENSG00000108344	PSMD3	Mono	EUR	EN	WBC_count	6.82448	8.82444e-12	0.0312817	20.4729	3.75924e-93	0.116705	GCST004128	GCST004624	GCST004618	GCST001134	GCST000600	GCST005056	GCST001137	GCST002557	GCST004625	GCST004629	GCST004613	GCST004620	GCST90002393	GCST90085815	GCST90056177	GCST90002292	GCST90002296	GCST90002379	GCST90018946	GCST90018748	GCST90056178	GCST90056179	GCST90002352	GCST90002353	GCST90002354	GCST90002398	GCST90018968
ENSG00000106636	YKT6	Mono	EUR	JTI	Fasting_blood_glucose	-9.83313	8.10562e-23	-0.432565	-32.743	3.81779e-235	-0.42121	GCST004206	GCST008032
ENSG00000167261	DPEP2	Mono	EUR	JTI	HDL	7.65456	1.93972e-14	4.86504	18.4979	2.14487e-76	0.314949	GCST006005	GCST008070	GCST008085	GCST008084	GCST008075	GCST000135	GCST008035	GCST90092947	GCST90019510	GCST007140
ENSG00000175445	LPL	Mono	EUR	JTI	HDL	5.79813	6.70594e-09	2.53837	9.0398	1.56954e-19	0.127324	GCST003304	GCST004537	GCST000184	GCST000753	GCST000288	GCST000240	GCST001247	GCST001237	GCST000583	GCST001005	GCST000805	GCST000135	GCST000755	GCST000133	GCST000974	GCST000290	GCST002043	GCST008987	GCST006005	GCST008070	GCST008085	GCST008084	GCST002223	GCST002321	GCST003363	GCST003215	GCST004234	GCST004232	GCST004207	GCST002899	GCST010060	GCST008075	GCST009528	GCST009527	GCST011348	GCST010242	GCST005776	GCST009368
ENSG00000106636	YKT6	Mono	EUR	JTI	Hemoglobin_A1c	-6.49199	8.47124e-11	-0.427509	-30.8221	1.32439e-208	-0.232668	GCST006001	GCST90019509	GCST007954
ENSG00000030110	BAK1	Mono	EUR	JTI	Platelet_count	-12.5969	2.1961e-36	-9.6847	-36.4127	2.67993e-290	-0.485103	GCST004603	GCST001783	GCST000580	GCST000498	GCST008047	GCST005054	GCST001337	GCST002186	GCST003383	GCST010229	GCST012032	GCST002733	GCST005991	GCST90002402	GCST90002358	GCST90026525	GCST90026509	GCST90018749	GCST90056183	GCST90094627	GCST90018969	GCST008039
ENSG00000167460	TPM4	Mono	EUR	JTI	Platelet_count	9.11036	8.21097e-20	11.6047	24.2058	1.93293e-129	0.258807	GCST008047	GCST001337	GCST003383	GCST004603	GCST90002402	GCST90002357	GCST90026525	GCST90002361	GCST90026509	GCST90056183	GCST90094627	GCST90002356	GCST90018969	GCST008039
ENSG00000137656	BUD13	Mono	EUR	JTI	Triglycerides	8.8782	6.79515e-19	0.11646	20.1745	1.6405e-90	0.159604	GCST004241	GCST001230	GCST001006	GCST001005	GCST001004	GCST000809	GCST000138	GCST000789	GCST001905	GCST008985	GCST008087	GCST002468	GCST002173	GCST003364	GCST010244	GCST008083	GCST008076	GCST008074	GCST005780	GCST007702	GCST011693	GCST000289	GCST000584	GCST000137	GCST007142	GCST004238	GCST008702	GCST008046	GCST009364	GCST009363	GCST90140949	GCST90060847	GCST90060894	GCST90060889	GCST90060970	GCST90060968	GCST90060965	GCST90060940
ENSG00000115216	NRBP1	Mono	EUR	JTI	Triglycerides	8.20148	2.37442e-16	0.0976333	21.0525	2.16785e-98	0.150313	GCST001905	GCST006003	GCST004045	GCST004046	GCST009363	GCST90019523
ENSG00000175445	LPL	Mono	EUR	JTI	Triglycerides	-6.43864	1.20547e-10	-0.108685	-8.44281	3.09799e-17	-0.116396	GCST000292	GCST000289	GCST000026	GCST001367	GCST001247	GCST001230	GCST000584	GCST000137	GCST001005	GCST001004	GCST000809	GCST000139	GCST000758	GCST000138	GCST000286	GCST002044	GCST001905	GCST008985	GCST006003	GCST008087	GCST002216	GCST002468	GCST002321	GCST002173	GCST003364	GCST003217	GCST003681	GCST004237	GCST004238	GCST008922	GCST002897	GCST010244	GCST008083	GCST010060	GCST008076	GCST008074	GCST010173	GCST011052
ENSG00000138074	SLC5A6	Mono	EUR	JTI	Triglycerides	5.481	4.22934e-08	0.166242	8.17534	2.95033e-16	0.159327	GCST009363	GCST009364	GCST90019523
ENSG00000108344	PSMD3	Mono	EUR	JTI	WBC_count	8.08039	6.45584e-16	0.0452783	24.5718	2.52991e-133	0.221402	GCST004128	GCST004624	GCST004618	GCST001134	GCST000600	GCST005056	GCST001137	GCST002557	GCST004625	GCST004629	GCST004613	GCST004620	GCST90002393	GCST90085815	GCST90056177	GCST90002292	GCST90002296	GCST90002379	GCST90018946	GCST90018748	GCST90056178	GCST90056179	GCST90002352	GCST90002353	GCST90002354	GCST90002398	GCST90018968
ENSG00000160789	LMNA	Mono	EUR	JTI	WBC_count	-7.9091	2.59258e-15	-0.0584058	-9.21805	3.02542e-20	-0.0952046	GCST90002393	GCST90002398	GCST90026507	GCST90026515	GCST90002351	GCST90018968
ENSG00000115216	NRBP1	Mono	EUR	MASHR	C-reactive_protein	5.60081	2.13347e-08	0.0314525	16.5322	2.15317e-61	0.0288601	none
ENSG00000106636	YKT6	Mono	EUR	MASHR	Fasting_blood_glucose	-9.81592	9.61569e-23	-0.246226	-32.7241	7.08416e-235	-0.239643	GCST004206	GCST008032
ENSG00000167261	DPEP2	Mono	EUR	MASHR	HDL	7.47959	7.45554e-14	2.18011	19.8951	4.49005e-88	0.149229	GCST006005	GCST008070	GCST008085	GCST008084	GCST008075	GCST000135	GCST008035	GCST90092947	GCST90019510	GCST007140
ENSG00000137656	BUD13	Mono	EUR	MASHR	HDL	-5.47264	4.4339e-08	-0.76425	-13.5555	7.34817e-42	-0.0454377	GCST001005	GCST000789	GCST008070	GCST008085	GCST008084	GCST008075	GCST007140	GCST003304	GCST001237	GCST000583	GCST008685	GCST008035	GCST009368	GCST009367	GCST90140946	GCST90092953	GCST90092825	GCST90092894	GCST90092896	GCST90092892	GCST90019510	GCST007438
ENSG00000106636	YKT6	Mono	EUR	MASHR	Hemoglobin_A1c	-6.47782	9.30573e-11	-0.243078	-30.8002	2.60605e-208	-0.132398	GCST006001	GCST90019509	GCST007954
ENSG00000167460	TPM4	Mono	EUR	MASHR	Platelet_count	9.9679	2.10625e-23	3.57389	24.7622	2.28972e-135	0.070627	GCST008047	GCST001337	GCST003383	GCST004603	GCST90002402	GCST90002357	GCST90026525	GCST90002361	GCST90026509	GCST90056183	GCST90094627	GCST90002356	GCST90018969	GCST008039
ENSG00000148572	NRBF2	Mono	EUR	MASHR	Platelet_count	-6.99741	2.6073e-12	-5.1198	-25.0941	5.77044e-139	-0.0910864	none
ENSG00000115216	NRBP1	Mono	EUR	MASHR	Total_cholesterol	6.50933	7.54867e-11	1.56355	8.64697	5.2885e-18	0.0142966	GCST004045	GCST004046
ENSG00000137656	BUD13	Mono	EUR	MASHR	Triglycerides	11.7251	9.47718e-32	0.0591894	25.8672	1.55801e-147	0.0956101	GCST004241	GCST001230	GCST001006	GCST001005	GCST001004	GCST000809	GCST000138	GCST000789	GCST001905	GCST008985	GCST008087	GCST002468	GCST002173	GCST003364	GCST010244	GCST008083	GCST008076	GCST008074	GCST005780	GCST007702	GCST011693	GCST000289	GCST000584	GCST000137	GCST007142	GCST004238	GCST008702	GCST008046	GCST009364	GCST009363	GCST90140949	GCST90060847	GCST90060894	GCST90060889	GCST90060970	GCST90060968	GCST90060965	GCST90060940
ENSG00000115216	NRBP1	Mono	EUR	MASHR	Triglycerides	9.81948	9.28231e-23	0.0275099	24.8406	3.26388e-136	0.0424418	GCST001905	GCST006003	GCST004045	GCST004046	GCST009363	GCST90019523
ENSG00000175445	LPL	Mono	EUR	MASHR	Triglycerides	-7.91618	2.44924e-15	-0.0393163	-6.36921	1.9e-10	-0.0684725	GCST000292	GCST000289	GCST000026	GCST001367	GCST001247	GCST001230	GCST000584	GCST000137	GCST001005	GCST001004	GCST000809	GCST000139	GCST000758	GCST000138	GCST000286	GCST002044	GCST001905	GCST008985	GCST006003	GCST008087	GCST002216	GCST002468	GCST002321	GCST002173	GCST003364	GCST003217	GCST003681	GCST004237	GCST004238	GCST008922	GCST002897	GCST010244	GCST008083	GCST010060	GCST008076	GCST008074	GCST010173	GCST011052
ENSG00000160789	LMNA	Mono	EUR	MASHR	WBC_count	-12.3764	3.50821e-35	-0.0404585	-9.57694	9.99603e-22	-0.045204	GCST90002393	GCST90002398	GCST90026507	GCST90026515	GCST90002351	GCST90018968
ENSG00000115216	NRBP1	Mono	EUR	MatrixeQTL	C-reactive_protein	5.85561	4.75252e-09	0.0486476	17.7478	1.7927e-70	0.0433305	none
ENSG00000106636	YKT6	Mono	EUR	MatrixeQTL	Fasting_blood_glucose	-9.89187	4.51532e-23	-0.073366	-33.5391	1.29637e-246	-0.0717414	GCST004206	GCST008032
ENSG00000167261	DPEP2	Mono	EUR	MatrixeQTL	HDL	7.47959	7.45554e-14	1.93472	19.8951	4.49005e-88	0.132432	GCST006005	GCST008070	GCST008085	GCST008084	GCST008075	GCST000135	GCST008035	GCST90092947	GCST90019510	GCST007140
ENSG00000106636	YKT6	Mono	EUR	MatrixeQTL	Hemoglobin_A1c	-6.46291	1.02712e-10	-0.0716953	-30.8046	2.27462e-208	-0.0386556	GCST006001	GCST90019509	GCST007954
ENSG00000167460	TPM4	Mono	EUR	MatrixeQTL	Platelet_count	9.66356	4.30627e-22	3.48714	24.238	8.85955e-130	0.0707705	GCST008047	GCST001337	GCST003383	GCST004603	GCST90002402	GCST90002357	GCST90026525	GCST90002361	GCST90026509	GCST90056183	GCST90094627	GCST90002356	GCST90018969	GCST008039
ENSG00000115216	NRBP1	Mono	EUR	MatrixeQTL	Total_cholesterol	6.62482	3.47665e-11	2.359	9.71029	2.72547e-22	0.022582	GCST004045	GCST004046
ENSG00000115216	NRBP1	Mono	EUR	MatrixeQTL	Triglycerides	10.0867	6.32695e-24	0.041851	27.0148	9.91388e-161	0.0646623	GCST001905	GCST006003	GCST004045	GCST004046	GCST009363	GCST90019523
ENSG00000137656	BUD13	Mono	EUR	MatrixeQTL	Triglycerides	9.9295	3.09804e-23	0.0550625	26.0213	2.84253e-149	0.0871693	GCST004241	GCST001230	GCST001006	GCST001005	GCST001004	GCST000809	GCST000138	GCST000789	GCST001905	GCST008985	GCST008087	GCST002468	GCST002173	GCST003364	GCST010244	GCST008083	GCST008076	GCST008074	GCST005780	GCST007702	GCST011693	GCST000289	GCST000584	GCST000137	GCST007142	GCST004238	GCST008702	GCST008046	GCST009364	GCST009363	GCST90140949	GCST90060847	GCST90060894	GCST90060889	GCST90060970	GCST90060968	GCST90060965	GCST90060940
ENSG00000175445	LPL	Mono	EUR	MatrixeQTL	Triglycerides	-6.09947	1.06417e-09	-0.046887	-16.0682	4.26204e-58	-0.460098	GCST000292	GCST000289	GCST000026	GCST001367	GCST001247	GCST001230	GCST000584	GCST000137	GCST001005	GCST001004	GCST000809	GCST000139	GCST000758	GCST000138	GCST000286	GCST002044	GCST001905	GCST008985	GCST006003	GCST008087	GCST002216	GCST002468	GCST002321	GCST002173	GCST003364	GCST003217	GCST003681	GCST004237	GCST004238	GCST008922	GCST002897	GCST010244	GCST008083	GCST010060	GCST008076	GCST008074	GCST010173	GCST011052
ENSG00000160789	LMNA	Mono	EUR	MatrixeQTL	WBC_count	-9.81741	9.47462e-23	-0.0167241	-9.4626	3.00377e-21	-0.0224394	GCST90002393	GCST90002398	GCST90026507	GCST90026515	GCST90002351	GCST90018968
ENSG00000108344	PSMD3	Mono	EUR	MatrixeQTL	WBC_count	9.54667	1.33929e-21	0.0154984	31.0492	1.16902e-211	0.21791	GCST004128	GCST004624	GCST004618	GCST001134	GCST000600	GCST005056	GCST001137	GCST002557	GCST004625	GCST004629	GCST004613	GCST004620	GCST90002393	GCST90085815	GCST90056177	GCST90002292	GCST90002296	GCST90002379	GCST90018946	GCST90018748	GCST90056178	GCST90056179	GCST90002352	GCST90002353	GCST90002354	GCST90002398	GCST90018968
ENSG00000175445	LPL	Mono	EUR	TIGAR	HDL	9.20303	3.47988e-20	70.1934	24.6342	5.4419e-134	9.59915	GCST003304	GCST004537	GCST000184	GCST000753	GCST000288	GCST000240	GCST001247	GCST001237	GCST000583	GCST001005	GCST000805	GCST000135	GCST000755	GCST000133	GCST000974	GCST000290	GCST002043	GCST008987	GCST006005	GCST008070	GCST008085	GCST008084	GCST002223	GCST002321	GCST003363	GCST003215	GCST004234	GCST004232	GCST004207	GCST002899	GCST010060	GCST008075	GCST009528	GCST009527	GCST011348	GCST010242	GCST005776	GCST009368
ENSG00000167261	DPEP2	Mono	EUR	TIGAR	HDL	5.9829	2.19193e-09	37.9592	17.7349	2.25692e-70	2.93174	GCST006005	GCST008070	GCST008085	GCST008084	GCST008075	GCST000135	GCST008035	GCST90092947	GCST90019510	GCST007140
ENSG00000141098	GFOD2	Mono	EUR	TIGAR	HDL	5.86868	4.39284e-09	18.6537	18.3724	2.1859e-75	1.50002	GCST000805	GCST008035	GCST90090989	GCST90092901
ENSG00000168028	RPSA	Mono	EUR	TIGAR	QRS_duration	7.43179	1.07138e-13	956.689	9.60947	7.29245e-22	90.8165	GCST90179162
ENSG00000175445	LPL	Mono	EUR	TIGAR	Triglycerides	-10.1261	4.23129e-24	-2.79721	-28.1591	1.85333e-174	-9.38443	GCST000292	GCST000289	GCST000026	GCST001367	GCST001247	GCST001230	GCST000584	GCST000137	GCST001005	GCST001004	GCST000809	GCST000139	GCST000758	GCST000138	GCST000286	GCST002044	GCST001905	GCST008985	GCST006003	GCST008087	GCST002216	GCST002468	GCST002321	GCST002173	GCST003364	GCST003217	GCST003681	GCST004237	GCST004238	GCST008922	GCST002897	GCST010244	GCST008083	GCST010060	GCST008076	GCST008074	GCST010173	GCST011052
ENSG00000149591	TAGLN	Mono	EUR	TIGAR	Triglycerides	-5.47821	4.29652e-08	-1.71609	-31.5354	2.84064e-218	-8.90461	GCST001247	GCST007142	GCST003364	GCST008046	GCST90093142	GCST90019523
ENSG00000160789	LMNA	Mono	EUR	TIGAR	WBC_count	-6.831	8.43228e-12	-0.321076	-8.81578	1.18858e-18	-0.619972	GCST90002393	GCST90002398	GCST90026507	GCST90026515	GCST90002351	GCST90018968
ENSG00000115216	NRBP1	Mono	HIS	EN	C-reactive_protein	6.84941	7.41557e-12	0.402693	18.0232	1.28209e-72	0.304984	none
ENSG00000106636	YKT6	Mono	HIS	EN	Fasting_blood_glucose	-8.05951	7.66013e-16	-2.06853	-31.1436	6.18693e-213	-2.37295	GCST004206	GCST008032
ENSG00000030110	BAK1	Mono	HIS	EN	Platelet_count	-7.42398	1.13656e-13	-4.56334	-21.8017	2.23577e-105	-0.10773	GCST004603	GCST001783	GCST000580	GCST000498	GCST008047	GCST005054	GCST001337	GCST002186	GCST003383	GCST010229	GCST012032	GCST002733	GCST005991	GCST90002402	GCST90002358	GCST90026525	GCST90026509	GCST90018749	GCST90056183	GCST90094627	GCST90018969	GCST008039
ENSG00000167460	TPM4	Mono	HIS	EN	Platelet_count	6.66067	2.72582e-11	12.552	15.6739	2.28234e-55	0.228421	GCST008047	GCST001337	GCST003383	GCST004603	GCST90002402	GCST90002357	GCST90026525	GCST90002361	GCST90026509	GCST90056183	GCST90094627	GCST90002356	GCST90018969	GCST008039
ENSG00000115216	NRBP1	Mono	HIS	EN	Total_cholesterol	7.7258	1.11157e-14	19.5688	10.2092	1.80284e-24	0.164411	GCST004045	GCST004046
ENSG00000115216	NRBP1	Mono	HIS	EN	Triglycerides	10.554	4.86562e-26	0.314595	27.5903	1.45558e-167	0.457726	GCST001905	GCST006003	GCST004045	GCST004046	GCST009363	GCST90019523
ENSG00000160789	LMNA	Mono	HIS	EN	WBC_count	-13.6887	1.18672e-42	-0.0991117	-9.49349	2.2342e-21	-0.0964855	GCST90002393	GCST90002398	GCST90026507	GCST90026515	GCST90002351	GCST90018968
ENSG00000115216	NRBP1	Mono	HIS	JTI	C-reactive_protein	6.90345	5.07547e-12	0.355533	18.0731	5.18869e-73	0.269401	none
ENSG00000013563	DNASE1L1	Mono	HIS	JTI	Hemoglobin_A1c	-6.20741	5.38654e-10	-0.235973	-5.76431	8.19912e-09	-0.0259426	none
ENSG00000030110	BAK1	Mono	HIS	JTI	Platelet_count	-10.8597	1.79247e-27	-10.4454	-39.9892	0	-0.407261	GCST004603	GCST001783	GCST000580	GCST000498	GCST008047	GCST005054	GCST001337	GCST002186	GCST003383	GCST010229	GCST012032	GCST002733	GCST005991	GCST90002402	GCST90002358	GCST90026525	GCST90026509	GCST90018749	GCST90056183	GCST90094627	GCST90018969	GCST008039
ENSG00000115216	NRBP1	Mono	HIS	JTI	Total_cholesterol	7.73151	1.06274e-14	17.1523	10.2302	1.4517e-24	0.145186	GCST004045	GCST004046
ENSG00000115216	NRBP1	Mono	HIS	JTI	Triglycerides	10.5807	3.6638e-26	0.275531	27.6723	1.50616e-168	0.404372	GCST001905	GCST006003	GCST004045	GCST004046	GCST009363	GCST90019523
ENSG00000160789	LMNA	Mono	HIS	JTI	WBC_count	-14.1103	3.28322e-45	-0.213674	-10.1208	4.46913e-24	-0.205958	GCST90002393	GCST90002398	GCST90026507	GCST90026515	GCST90002351	GCST90018968
ENSG00000115216	NRBP1	Mono	HIS	MASHR	C-reactive_protein	5.76009	8.40701e-09	0.0401867	16.8112	2.0191e-63	0.0363399	none
ENSG00000106636	YKT6	Mono	HIS	MASHR	Fasting_blood_glucose	-9.81592	9.61569e-23	-0.246226	-32.7241	7.08416e-235	-0.239643	GCST004206	GCST008032
ENSG00000137656	BUD13	Mono	HIS	MASHR	HDL	-5.9957	2.02609e-09	-2.33027	-18.9433	5.01972e-80	-0.212265	GCST001005	GCST000789	GCST008070	GCST008085	GCST008084	GCST008075	GCST007140	GCST003304	GCST001237	GCST000583	GCST008685	GCST008035	GCST009368	GCST009367	GCST90140946	GCST90092953	GCST90092825	GCST90092894	GCST90092896	GCST90092892	GCST90019510	GCST007438
ENSG00000101019	UQCC1	Mono	HIS	MASHR	Height	-7.95569	1.78142e-15	-0.0635315	-5.55449	2.78427e-08	-0.0579505	GCST90090967	GCST008163	GCST000174	GCST000136	GCST000372	GCST000176	GCST000175	GCST002702	GCST004212	GCST008053	GCST90095033	GCST90131910	GCST007841
ENSG00000106636	YKT6	Mono	HIS	MASHR	Hemoglobin_A1c	-6.47782	9.30573e-11	-0.243078	-30.8002	2.60605e-208	-0.132398	GCST006001	GCST90019509	GCST007954
ENSG00000167460	TPM4	Mono	HIS	MASHR	Platelet_count	9.99336	1.62969e-23	4.79583	24.8868	1.03406e-136	0.0957472	GCST008047	GCST001337	GCST003383	GCST004603	GCST90002402	GCST90002357	GCST90026525	GCST90002361	GCST90026509	GCST90056183	GCST90094627	GCST90002356	GCST90018969	GCST008039
ENSG00000148572	NRBF2	Mono	HIS	MASHR	Platelet_count	-6.52435	6.82959e-11	-4.74909	-23.5152	2.85073e-122	-0.0894813	none
ENSG00000115216	NRBP1	Mono	HIS	MASHR	Total_cholesterol	6.66805	2.59233e-11	1.99179	8.85748	8.18405e-19	0.0181245	GCST004045	GCST004046
ENSG00000137656	BUD13	Mono	HIS	MASHR	Triglycerides	12.534	4.86432e-36	0.175917	26.1641	6.82008e-151	0.32983	GCST004241	GCST001230	GCST001006	GCST001005	GCST001004	GCST000809	GCST000138	GCST000789	GCST001905	GCST008985	GCST008087	GCST002468	GCST002173	GCST003364	GCST010244	GCST008083	GCST008076	GCST008074	GCST005780	GCST007702	GCST011693	GCST000289	GCST000584	GCST000137	GCST007142	GCST004238	GCST008702	GCST008046	GCST009364	GCST009363	GCST90140949	GCST90060847	GCST90060894	GCST90060889	GCST90060970	GCST90060968	GCST90060965	GCST90060940
ENSG00000115216	NRBP1	Mono	HIS	MASHR	Triglycerides	9.97803	1.90199e-23	0.0348252	25.3025	3.00192e-141	0.0535292	GCST001905	GCST006003	GCST004045	GCST004046	GCST009363	GCST90019523
ENSG00000175445	LPL	Mono	HIS	MASHR	Triglycerides	-8.15771	3.41428e-16	-0.122977	-6.36921	1.9e-10	-0.448232	GCST000292	GCST000289	GCST000026	GCST001367	GCST001247	GCST001230	GCST000584	GCST000137	GCST001005	GCST001004	GCST000809	GCST000139	GCST000758	GCST000138	GCST000286	GCST002044	GCST001905	GCST008985	GCST006003	GCST008087	GCST002216	GCST002468	GCST002321	GCST002173	GCST003364	GCST003217	GCST003681	GCST004237	GCST004238	GCST008922	GCST002897	GCST010244	GCST008083	GCST010060	GCST008076	GCST008074	GCST010173	GCST011052
ENSG00000160789	LMNA	Mono	HIS	MASHR	WBC_count	-12.3764	3.50821e-35	-0.049377	-9.57694	9.99603e-22	-0.0551687	GCST90002393	GCST90002398	GCST90026507	GCST90026515	GCST90002351	GCST90018968
ENSG00000115216	NRBP1	Mono	HIS	MatrixeQTL	C-reactive_protein	6.07794	1.21736e-09	0.0575388	17.9603	3.98326e-72	0.0500042	none
ENSG00000106636	YKT6	Mono	HIS	MatrixeQTL	Fasting_blood_glucose	-9.86025	6.18943e-23	-0.112046	-34.4308	8.72235e-260	-0.114282	GCST004206	GCST008032
ENSG00000106636	YKT6	Mono	HIS	MatrixeQTL	Hemoglobin_A1c	-6.40095	1.54414e-10	-0.109195	-31.1085	1.85032e-212	-0.0604498	GCST006001	GCST90019509	GCST007954
ENSG00000167460	TPM4	Mono	HIS	MatrixeQTL	Platelet_count	9.52231	1.69377e-21	4.48034	23.7972	3.57057e-125	0.09089	GCST008047	GCST001337	GCST003383	GCST004603	GCST90002402	GCST90002357	GCST90026525	GCST90002361	GCST90026509	GCST90056183	GCST90094627	GCST90002356	GCST90018969	GCST008039
ENSG00000115216	NRBP1	Mono	HIS	MatrixeQTL	Total_cholesterol	6.85614	7.07485e-12	2.78581	9.88967	4.6154e-23	0.0262038	GCST004045	GCST004046
ENSG00000087237	CETP	Mono	HIS	MatrixeQTL	Total_cholesterol	-5.77497	7.69683e-09	-3.85259	-15.9655	2.22112e-57	-0.0626469	GCST000760	GCST002221	GCST002467	GCST000559	GCST003214	GCST004231	GCST004235	GCST011346	GCST006034	GCST007441	GCST007143	GCST004045	GCST004046	GCST008045	GCST90091520	GCST90091521	GCST90091522	GCST90091664	GCST90091662	GCST90091663	GCST90092956	GCST90092916	GCST90092904	GCST90092930	GCST90140948	GCST90018754	GCST90019501	GCST90092944	GCST90132681	GCST90092968	GCST90093004	GCST90093016	GCST90092844	GCST90092868	GCST90101747	GCST90093040	GCST90093028	GCST90092892
ENSG00000115216	NRBP1	Mono	HIS	MatrixeQTL	Triglycerides	10.2622	1.04251e-24	0.0487247	27.3697	6.28794e-165	0.0746982	GCST001905	GCST006003	GCST004045	GCST004046	GCST009363	GCST90019523
ENSG00000160789	LMNA	Mono	HIS	MatrixeQTL	WBC_count	-11.3355	8.75527e-30	-0.0295191	-10.3794	3.07849e-25	-0.0372591	GCST90002393	GCST90002398	GCST90026507	GCST90026515	GCST90002351	GCST90018968
ENSG00000108344	PSMD3	Mono	HIS	MatrixeQTL	WBC_count	9.47715	2.61324e-21	0.0257557	31.0492	1.16902e-211	0.235321	GCST004128	GCST004624	GCST004618	GCST001134	GCST000600	GCST005056	GCST001137	GCST002557	GCST004625	GCST004629	GCST004613	GCST004620	GCST90002393	GCST90085815	GCST90056177	GCST90002292	GCST90002296	GCST90002379	GCST90018946	GCST90018748	GCST90056178	GCST90056179	GCST90002352	GCST90002353	GCST90002354	GCST90002398	GCST90018968
ENSG00000141098	GFOD2	Mono	HIS	TIGAR	HDL	6.63487	3.24778e-11	144.428	19.2404	1.6986e-82	11.035	GCST000805	GCST008035	GCST90090989	GCST90092901
ENSG00000185010	F8	Mono	HIS	TIGAR	Hemoglobin_A1c	-5.45533	4.88818e-08	-3.04541	-8.5972	8.16834e-18	-2.11569	none
ENSG00000160789	LMNA	Mono	HIS	TIGAR	WBC_count	-12.5512	3.91618e-36	-2.24419	-9.73755	2.08514e-22	-2.49567	GCST90002393	GCST90002398	GCST90026507	GCST90026515	GCST90002351	GCST90018968
ENSG00000198715	GLMP	Mono	HIS	TIGAR	WBC_count	-11.1082	1.14388e-28	-3.06481	-9.44628	3.51087e-21	-3.56378	none
ENSG00000130204	TOMM40	PBMC	AFA	EN	C-reactive_protein	-9.40283	5.31144e-21	-0.244728	-25.0464	1.91239e-138	-0.20465	GCST001247	GCST000337	GCST001650	GCST000179	GCST002086	GCST008055	GCST012480	GCST009777	GCST90019499
ENSG00000106636	YKT6	PBMC	AFA	EN	Fasting_blood_glucose	-7.07171	1.5303e-12	-0.464503	-31.2223	5.31416e-214	-0.662202	GCST004206	GCST008032
ENSG00000130204	TOMM40	PBMC	AFA	EN	HDL	-6.73322	1.65949e-11	-2.44907	-20.3519	4.46242e-92	-0.155447	GCST000288	GCST001237	GCST007827	GCST011328	GCST011327	GCST011344	GCST011336	GCST009367	GCST90092949	GCST90092950	GCST90092953	GCST90092948	GCST90092951	GCST90092944	GCST90092946	GCST90092952	GCST90093004	GCST90093005	GCST90093006	GCST90093007	GCST90093008	GCST90093010	GCST90093009	GCST90093011	GCST90093012	GCST90093013	GCST90093014	GCST90092845	GCST90092826	GCST90092844	GCST90092849	GCST90092848	GCST90092850	GCST90092851	GCST90092847	GCST90092846	GCST90092853	GCST90092854
ENSG00000248890	HHIP-AS1	PBMC	AFA	EN	Height	6.01823	1.76334e-09	0.19488	5.47599	4.35067e-08	0.211564	GCST008839	GCST008163	GCST001956	GCST000372	GCST000644	GCST000175	GCST000817	GCST002647	GCST002702	GCST002646	GCST008053	GCST90131910	GCST90095033	GCST90090967	GCST90018739	GCST90018959	GCST007841
ENSG00000248890	HHIP-AS1	PBMC	AFA	EN	Height	6.01823	1.76334e-09	0.19488	5.97755	2.26517e-09	0.236248	GCST008839	GCST008163	GCST001956	GCST000372	GCST000644	GCST000175	GCST000817	GCST002647	GCST002702	GCST002646	GCST008053	GCST90131910	GCST90095033	GCST90090967	GCST90018739	GCST90018959	GCST007841
ENSG00000167363	FN3K	PBMC	AFA	EN	Hemoglobin_A1c	-5.83692	5.31751e-09	-0.352805	-19.2347	1.8958e-82	-0.096732	GCST000803	GCST006001	GCST005145	GCST002270	GCST002390	GCST008034	GCST90002243	GCST90002245	GCST90002246	GCST90002244	GCST007951	GCST007954	GCST007953	GCST008398	GCST005914	GCST90094966	GCST90094967	GCST90094969	GCST90019509
ENSG00000130204	TOMM40	PBMC	AFA	EN	LDL	15.9293	3.96591e-57	16.1364	8.13521	4.11238e-16	0.102958	GCST000282	GCST001247	GCST008988	GCST002321	GCST003361	GCST011343	GCST011335	GCST000283	GCST006004	GCST011417	GCST008037	GCST009366	GCST90092963	GCST90092916	GCST90092918	GCST90092958	GCST90092979	GCST90092914	GCST90090990	GCST90092865	GCST90092890	GCST90093037	GCST90019512	GCST007141
ENSG00000134222	PSRC1	PBMC	AFA	EN	LDL	-6.43281	1.25267e-10	-4.00496	-6.97287	3.10537e-12	-0.037943	GCST000283	GCST001233	GCST000151	GCST000132	GCST000131	GCST000759	GCST000134	GCST000975	GCST000287	GCST010060	GCST009365	GCST009366	GCST007442	GCST000282	GCST004233	GCST003679	GCST004236	GCST002898	GCST008676	GCST008037	GCST010337	GCST90091552	GCST90091547	GCST90091548	GCST90091550	GCST90091551	GCST90091606	GCST90091600	GCST90091601	GCST90091602	GCST90091741	GCST90091742	GCST90091775	GCST90091776	GCST90091597	GCST90091598	GCST90091599	GCST90091676
ENSG00000134825	TMEM258	PBMC	AFA	EN	LDL	-6.24893	4.13278e-10	-19.4515	-9.66741	4.14721e-22	-0.180982	GCST004233	GCST004236	GCST008593	GCST008037	GCST009365	GCST90092956	GCST90092969	GCST90092908	GCST90092913	GCST90092904	GCST90092905	GCST90092906	GCST90092920	GCST90092925	GCST90092912	GCST90092911	GCST90092916	GCST90092919	GCST90092910	GCST90092927	GCST90092918	GCST90092960	GCST90092973	GCST90092979	GCST90092917	GCST90092921	GCST90092962	GCST90092964	GCST90092963	GCST90092971	GCST90092972	GCST90093017	GCST90092856	GCST90092862	GCST90092864	GCST90092860	GCST90092858	GCST90092869
ENSG00000116641	DOCK7	PBMC	AFA	EN	LDL	5.72244	1.05003e-08	157.61	17.5895	2.96699e-69	3.6644	GCST000282	GCST000759	GCST008086	GCST002321	GCST002898	GCST010245	GCST008079	GCST008078	GCST010204	GCST008077	GCST009365	GCST009366	GCST006612	GCST011347	GCST002222	GCST004233	GCST008676	GCST008037	GCST90025954	GCST90091640	GCST90091637	GCST90091638	GCST90093000	GCST90092996	GCST90092997	GCST90092998	GCST90092958	GCST90092968	GCST90092956	GCST90092959	GCST90092963	GCST90093001	GCST90092920	GCST90092906	GCST90092913	GCST90092909	GCST90092912	GCST90092916
ENSG00000030110	BAK1	PBMC	AFA	EN	Platelet_count	-10.7946	3.65062e-27	-7.37284	-25.5188	1.22016e-143	-0.211313	GCST004603	GCST001783	GCST000580	GCST000498	GCST008047	GCST005054	GCST001337	GCST002186	GCST003383	GCST010229	GCST012032	GCST002733	GCST005991	GCST90002402	GCST90002358	GCST90026525	GCST90026509	GCST90018749	GCST90056183	GCST90094627	GCST90018969	GCST008039
ENSG00000167460	TPM4	PBMC	AFA	EN	Platelet_count	9.53529	1.49461e-21	13.4005	21.289	1.43514e-100	0.241248	GCST008047	GCST001337	GCST003383	GCST004603	GCST90002402	GCST90002357	GCST90026525	GCST90002361	GCST90026509	GCST90056183	GCST90094627	GCST90002356	GCST90018969	GCST008039
ENSG00000148572	NRBF2	PBMC	AFA	EN	Platelet_count	-6.41852	1.37606e-10	-10.2153	-23.3022	4.2147e-120	-0.223643	none
ENSG00000116641	DOCK7	PBMC	AFA	EN	Total_cholesterol	8.61681	6.88453e-18	264.148	25.2689	7.02484e-141	5.29396	GCST000285	GCST000760	GCST002321	GCST004209	GCST002896	GCST011346	GCST006034	GCST006614	GCST002221	GCST003214	GCST004235	GCST007143	GCST008045	GCST90025953	GCST90092968	GCST90092956	GCST90092930	GCST90092916	GCST90140948	GCST90092904	GCST90018754	GCST90019501	GCST90092944	GCST90093004	GCST90093016	GCST90092831	GCST90092856	GCST90092868	GCST90010363	GCST90093028	GCST90093040	GCST90092892	GCST90092985	GCST90018974
ENSG00000116641	DOCK7	PBMC	AFA	EN	Triglycerides	9.50154	2.06809e-21	3.37943	37.2632	6.47857e-304	8.03449	GCST000289	GCST000809	GCST000758	GCST000138	GCST008150	GCST006003	GCST008087	GCST002897	GCST008083	GCST008076	GCST010173	GCST008074	GCST011345	GCST005780	GCST009363	GCST009364	GCST011742	GCST000584	GCST000139	GCST000286	GCST007142	GCST002216	GCST003217	GCST004237	GCST004238	GCST008702	GCST009045	GCST008046	GCST90025957	GCST007286	GCST009920	GCST90092983	GCST90092992	GCST90018755	GCST90140949	GCST90092914	GCST90092926	GCST90092978
ENSG00000157992	KRTCAP3	PBMC	AFA	EN	Triglycerides	-8.0081	1.16493e-15	-0.115553	-7.04973	1.7926e-12	-0.0671703	GCST001905
ENSG00000134825	TMEM258	PBMC	AFA	EN	Triglycerides	6.20299	5.54002e-10	0.260383	17.4724	2.325e-68	0.398137	GCST007142	GCST002897	GCST008046	GCST009364	GCST90018755	GCST90060561	GCST90060562	GCST90060997	GCST90061006	GCST90060991	GCST90060970	GCST90060987	GCST90060550	GCST90060551	GCST90060554	GCST90060553	GCST90060536	GCST90060556	GCST90060504	GCST90060564	GCST90060559	GCST90019523	GCST006613
ENSG00000160789	LMNA	PBMC	AFA	EN	WBC_count	-14.2274	6.19347e-46	-0.087995	-10.2669	9.93943e-25	-0.0905958	GCST90002393	GCST90002398	GCST90026507	GCST90026515	GCST90002351	GCST90018968
ENSG00000130204	TOMM40	PBMC	AFA	JTI	C-reactive_protein	-8.03664	9.23392e-16	-0.266265	-25.0629	1.26191e-138	-0.271338	GCST001247	GCST000337	GCST001650	GCST000179	GCST002086	GCST008055	GCST012480	GCST009777	GCST90019499
ENSG00000157992	KRTCAP3	PBMC	AFA	JTI	C-reactive_protein	-6.88397	5.82056e-12	-0.467711	-23.6918	4.38151e-124	-0.481556	none
ENSG00000106636	YKT6	PBMC	AFA	JTI	Fasting_blood_glucose	-7.63663	2.22977e-14	-1.43193	-32.0968	4.88241e-226	-1.89045	GCST004206	GCST008032
ENSG00000157992	KRTCAP3	PBMC	AFA	JTI	Fasting_blood_glucose	5.93199	2.99276e-09	0.444497	12.8688	6.74818e-38	0.253769	none
ENSG00000126895	AVPR2	PBMC	AFA	JTI	Hemoglobin_A1c	-14.5503	5.81135e-48	-5.0702	-22.6901	5.6077e-114	-4.72492	none
ENSG00000102032	RENBP	PBMC	AFA	JTI	Hemoglobin_A1c	13.437	3.67106e-41	1.41898	19.437	3.75778e-84	1.23526	none
ENSG00000196924	FLNA	PBMC	AFA	JTI	Hemoglobin_A1c	-9.13256	6.68967e-20	-33.6454	-13.3602	1.03289e-40	-29.2273	none
ENSG00000177854	TMEM187	PBMC	AFA	JTI	Hemoglobin_A1c	8.37967	5.30769e-17	0.613214	8.78093	1.62129e-18	0.357561	none
ENSG00000102119	EMD	PBMC	AFA	JTI	Hemoglobin_A1c	-8.28014	1.23033e-16	-1.09956	-5.7257	1.03009e-08	-0.181859	none
ENSG00000071889	FAM3A	PBMC	AFA	JTI	Hemoglobin_A1c	-7.99529	1.29274e-15	-0.336181	-6.10401	1.03437e-09	-0.178773	none
ENSG00000167363	FN3K	PBMC	AFA	JTI	Hemoglobin_A1c	-6.51138	7.4462e-11	-0.467783	-23.7501	1.09716e-124	-0.187457	GCST000803	GCST006001	GCST005145	GCST002270	GCST002390	GCST008034	GCST90002243	GCST90002245	GCST90002246	GCST90002244	GCST007951	GCST007954	GCST007953	GCST008398	GCST005914	GCST90094966	GCST90094967	GCST90094969	GCST90019509
ENSG00000130204	TOMM40	PBMC	AFA	JTI	LDL	11.8233	2.95964e-32	16.1672	6.22209	4.90562e-10	0.065886	GCST000282	GCST001247	GCST008988	GCST002321	GCST003361	GCST011343	GCST011335	GCST000283	GCST006004	GCST011417	GCST008037	GCST009366	GCST90092963	GCST90092916	GCST90092918	GCST90092958	GCST90092979	GCST90092914	GCST90090990	GCST90092865	GCST90092890	GCST90093037	GCST90019512	GCST007141
ENSG00000134222	PSRC1	PBMC	AFA	JTI	LDL	-9.31646	1.20285e-20	-8.59551	-7.90349	2.71191e-15	-0.0925968	GCST000283	GCST001233	GCST000151	GCST000132	GCST000131	GCST000759	GCST000134	GCST000975	GCST000287	GCST010060	GCST009365	GCST009366	GCST007442	GCST000282	GCST004233	GCST003679	GCST004236	GCST002898	GCST008676	GCST008037	GCST010337	GCST90091552	GCST90091547	GCST90091548	GCST90091550	GCST90091551	GCST90091606	GCST90091600	GCST90091601	GCST90091602	GCST90091741	GCST90091742	GCST90091775	GCST90091776	GCST90091597	GCST90091598	GCST90091599	GCST90091676
ENSG00000134825	TMEM258	PBMC	AFA	JTI	LDL	-7.14984	8.6881e-13	-32.6947	-11.1205	9.96939e-29	-0.351478	GCST004233	GCST004236	GCST008593	GCST008037	GCST009365	GCST90092956	GCST90092969	GCST90092908	GCST90092913	GCST90092904	GCST90092905	GCST90092906	GCST90092920	GCST90092925	GCST90092912	GCST90092911	GCST90092916	GCST90092919	GCST90092910	GCST90092927	GCST90092918	GCST90092960	GCST90092973	GCST90092979	GCST90092917	GCST90092921	GCST90092962	GCST90092964	GCST90092963	GCST90092971	GCST90092972	GCST90093017	GCST90092856	GCST90092862	GCST90092864	GCST90092860	GCST90092858	GCST90092869
ENSG00000116641	DOCK7	PBMC	AFA	JTI	LDL	5.67717	1.36942e-08	101.231	17.9359	6.18055e-72	2.42473	GCST000282	GCST000759	GCST008086	GCST002321	GCST002898	GCST010245	GCST008079	GCST008078	GCST010204	GCST008077	GCST009365	GCST009366	GCST006612	GCST011347	GCST002222	GCST004233	GCST008676	GCST008037	GCST90025954	GCST90091640	GCST90091637	GCST90091638	GCST90093000	GCST90092996	GCST90092997	GCST90092998	GCST90092958	GCST90092968	GCST90092956	GCST90092959	GCST90092963	GCST90093001	GCST90092920	GCST90092906	GCST90092913	GCST90092909	GCST90092912	GCST90092916
ENSG00000030110	BAK1	PBMC	AFA	JTI	Platelet_count	-10.7268	7.6224e-27	-7.84076	-29.9857	1.50545e-197	-0.302028	GCST004603	GCST001783	GCST000580	GCST000498	GCST008047	GCST005054	GCST001337	GCST002186	GCST003383	GCST010229	GCST012032	GCST002733	GCST005991	GCST90002402	GCST90002358	GCST90026525	GCST90026509	GCST90018749	GCST90056183	GCST90094627	GCST90018969	GCST008039
ENSG00000167460	TPM4	PBMC	AFA	JTI	Platelet_count	10.4775	1.09658e-25	16.9775	24.2653	4.5537e-130	0.299894	GCST008047	GCST001337	GCST003383	GCST004603	GCST90002402	GCST90002357	GCST90026525	GCST90002361	GCST90026509	GCST90056183	GCST90094627	GCST90002356	GCST90018969	GCST008039
ENSG00000148572	NRBF2	PBMC	AFA	JTI	Platelet_count	-6.58006	4.70263e-11	-13.1718	-23.2384	1.86356e-119	-0.281196	none
ENSG00000214548	MEG3	PBMC	AFA	JTI	Platelet_count	6.53838	6.21868e-11	15.4305	21.4335	6.50456e-102	0.25051	none
ENSG00000116641	DOCK7	PBMC	AFA	JTI	Total_cholesterol	8.9379	3.96627e-19	177.555	25.3677	5.73611e-142	3.4484	GCST000285	GCST000760	GCST002321	GCST004209	GCST002896	GCST011346	GCST006034	GCST006614	GCST002221	GCST003214	GCST004235	GCST007143	GCST008045	GCST90025953	GCST90092968	GCST90092956	GCST90092930	GCST90092916	GCST90140948	GCST90092904	GCST90018754	GCST90019501	GCST90092944	GCST90093004	GCST90093016	GCST90092831	GCST90092856	GCST90092868	GCST90010363	GCST90093028	GCST90093040	GCST90092892	GCST90092985	GCST90018974
ENSG00000134222	PSRC1	PBMC	AFA	JTI	Total_cholesterol	-8.1269	4.40399e-16	-8.28989	-6.85429	7.16663e-12	-0.0897619	GCST000760	GCST010060	GCST000285	GCST002467	GCST004231	GCST004235	GCST002896	GCST007143	GCST008045	GCST90091587	GCST90091676	GCST90091536	GCST90091727	GCST90140948	GCST90018754	GCST90019501	GCST90092892	GCST006034	GCST007688
ENSG00000157992	KRTCAP3	PBMC	AFA	JTI	Total_cholesterol	-7.59635	3.04596e-14	-22.0015	-14.243	4.95499e-46	-0.275215	none
ENSG00000157992	KRTCAP3	PBMC	AFA	JTI	Triglycerides	-11.7042	1.21242e-31	-0.395235	-23.492	4.9238e-122	-1.02248	GCST001905
ENSG00000116641	DOCK7	PBMC	AFA	JTI	Triglycerides	9.85252	6.68434e-23	2.26288	37.7684	0	5.28352	GCST000289	GCST000809	GCST000758	GCST000138	GCST008150	GCST006003	GCST008087	GCST002897	GCST008083	GCST008076	GCST010173	GCST008074	GCST011345	GCST005780	GCST009363	GCST009364	GCST011742	GCST000584	GCST000139	GCST000286	GCST007142	GCST002216	GCST003217	GCST004237	GCST004238	GCST008702	GCST009045	GCST008046	GCST90025957	GCST007286	GCST009920	GCST90092983	GCST90092992	GCST90018755	GCST90140949	GCST90092914	GCST90092926	GCST90092978
ENSG00000115216	NRBP1	PBMC	AFA	JTI	Triglycerides	7.72061	1.15772e-14	1.81555	15.9851	1.62308e-57	1.52552	GCST001905	GCST006003	GCST004045	GCST004046	GCST009363	GCST90019523
ENSG00000134825	TMEM258	PBMC	AFA	JTI	Triglycerides	7.15555	8.33375e-13	0.439348	18.8885	1.41936e-79	0.619132	GCST007142	GCST002897	GCST008046	GCST009364	GCST90018755	GCST90060561	GCST90060562	GCST90060997	GCST90061006	GCST90060991	GCST90060970	GCST90060987	GCST90060550	GCST90060551	GCST90060554	GCST90060553	GCST90060536	GCST90060556	GCST90060504	GCST90060564	GCST90060559	GCST90019523	GCST006613
ENSG00000160789	LMNA	PBMC	AFA	JTI	WBC_count	-13.0602	5.56169e-39	-0.0887392	-9.99715	1.56846e-23	-0.0967333	GCST90002393	GCST90002398	GCST90026507	GCST90026515	GCST90002351	GCST90018968
ENSG00000157895	C12orf43	PBMC	AFA	MASHR	C-reactive_protein	6.7095	1.95292e-11	0.0857812	24.5201	9.00826e-133	0.0986872	GCST002424	GCST001650	GCST000179	GCST008055	GCST90019499
ENSG00000157992	KRTCAP3	PBMC	AFA	MASHR	C-reactive_protein	-6.6183	3.6336e-11	-0.0508555	-22.9242	2.6647e-116	-0.0527713	none
ENSG00000130204	TOMM40	PBMC	AFA	MASHR	C-reactive_protein	-6.12634	8.99244e-10	-0.0803751	-20.2059	8.68575e-91	-0.0795904	GCST001247	GCST000337	GCST001650	GCST000179	GCST002086	GCST008055	GCST012480	GCST009777	GCST90019499
ENSG00000198792	TMEM184B	PBMC	AFA	MASHR	C-reactive_protein	-5.87244	4.29421e-09	-0.0679856	-5.69387	1.24191e-08	-0.0200342	none
ENSG00000106636	YKT6	PBMC	AFA	MASHR	Fasting_blood_glucose	-9.20918	3.28616e-20	-0.0882471	-35.1773	4.44169e-271	-0.102079	GCST004206	GCST008032
ENSG00000157992	KRTCAP3	PBMC	AFA	MASHR	Fasting_blood_glucose	5.75659	8.5831e-09	0.0487452	12.565	3.29057e-36	0.0280626	none
ENSG00000141098	GFOD2	PBMC	AFA	MASHR	HDL	7.4417	9.93996e-14	1.10778	19.5216	7.19045e-85	0.078726	GCST000805	GCST008035	GCST90090989	GCST90092901
ENSG00000141096	DPEP3	PBMC	AFA	MASHR	HDL	-6.08668	1.15276e-09	-1.49122	-16.0262	8.38596e-58	-0.104581	GCST008070	GCST008085	GCST008084	GCST008075	GCST008035	GCST007140	GCST000284	GCST004207	GCST009368	GCST009367
ENSG00000213398	LCAT	PBMC	AFA	MASHR	HDL	5.53851	3.05049e-08	0.778638	20.4801	3.24074e-93	0.0758839	GCST000805	GCST000284	GCST000135	GCST000755	GCST000974	GCST000290	GCST002223	GCST004234	GCST004232	GCST002899	GCST005446	GCST007850	GCST008035	GCST90025956	GCST90092949	GCST90092899	GCST90092948	GCST90093007	GCST90093009	GCST90093011	GCST90092823	GCST90092826	GCST90092824	GCST90092825	GCST90092827	GCST90092844	GCST90090989	GCST90092851	GCST90092852	GCST90092850	GCST90092846	GCST90092848	GCST90092894	GCST90092896	GCST90092897	GCST90092898	GCST90019510	GCST90092892
ENSG00000126895	AVPR2	PBMC	AFA	MASHR	Hemoglobin_A1c	-13.6739	1.4544e-42	-0.692997	-20.2609	2.84764e-91	-0.607287	none
ENSG00000102032	RENBP	PBMC	AFA	MASHR	Hemoglobin_A1c	10.8167	2.86907e-27	0.444817	13.9892	1.81387e-44	0.344382	none
ENSG00000106636	YKT6	PBMC	AFA	MASHR	Hemoglobin_A1c	-6.11252	9.80692e-10	-0.0865795	-33.0674	8.74883e-240	-0.0562743	GCST006001	GCST90019509	GCST007954
ENSG00000167363	FN3K	PBMC	AFA	MASHR	Hemoglobin_A1c	-5.67368	1.39766e-08	-0.0570103	-24.814	6.32711e-136	-0.0280998	GCST000803	GCST006001	GCST005145	GCST002270	GCST002390	GCST008034	GCST90002243	GCST90002245	GCST90002246	GCST90002244	GCST007951	GCST007954	GCST007953	GCST008398	GCST005914	GCST90094966	GCST90094967	GCST90094969	GCST90019509
ENSG00000102119	EMD	PBMC	AFA	MASHR	Hemoglobin_A1c	-5.61873	1.92363e-08	-0.16296	-6.20666	5.41237e-10	-0.0205854	none
ENSG00000134222	PSRC1	PBMC	AFA	MASHR	LDL	-17.5259	9.09032e-69	-5.52993	-7.11738	1.1e-12	-0.145609	GCST000283	GCST001233	GCST000151	GCST000132	GCST000131	GCST000759	GCST000134	GCST000975	GCST000287	GCST010060	GCST009365	GCST009366	GCST007442	GCST000282	GCST004233	GCST003679	GCST004236	GCST002898	GCST008676	GCST008037	GCST010337	GCST90091552	GCST90091547	GCST90091548	GCST90091550	GCST90091551	GCST90091606	GCST90091600	GCST90091601	GCST90091602	GCST90091741	GCST90091742	GCST90091775	GCST90091776	GCST90091597	GCST90091598	GCST90091599	GCST90091676
ENSG00000134825	TMEM258	PBMC	AFA	MASHR	LDL	-7.00521	2.46612e-12	-4.02505	-11.119	1.0145e-28	-0.0445576	GCST004233	GCST004236	GCST008593	GCST008037	GCST009365	GCST90092956	GCST90092969	GCST90092908	GCST90092913	GCST90092904	GCST90092905	GCST90092906	GCST90092920	GCST90092925	GCST90092912	GCST90092911	GCST90092916	GCST90092919	GCST90092910	GCST90092927	GCST90092918	GCST90092960	GCST90092973	GCST90092979	GCST90092917	GCST90092921	GCST90092962	GCST90092964	GCST90092963	GCST90092971	GCST90092972	GCST90093017	GCST90092856	GCST90092862	GCST90092864	GCST90092860	GCST90092858	GCST90092869
ENSG00000116641	DOCK7	PBMC	AFA	MASHR	LDL	6.08582	1.159e-09	4.08162	17.8424	3.31023e-71	0.0901016	GCST000282	GCST000759	GCST008086	GCST002321	GCST002898	GCST010245	GCST008079	GCST008078	GCST010204	GCST008077	GCST009365	GCST009366	GCST006612	GCST011347	GCST002222	GCST004233	GCST008676	GCST008037	GCST90025954	GCST90091640	GCST90091637	GCST90091638	GCST90093000	GCST90092996	GCST90092997	GCST90092998	GCST90092958	GCST90092968	GCST90092956	GCST90092959	GCST90092963	GCST90093001	GCST90092920	GCST90092906	GCST90092913	GCST90092909	GCST90092912	GCST90092916
ENSG00000167460	TPM4	PBMC	AFA	MASHR	Platelet_count	10.2008	1.96636e-24	6.05507	23.2914	5.41441e-120	0.103175	GCST008047	GCST001337	GCST003383	GCST004603	GCST90002402	GCST90002357	GCST90026525	GCST90002361	GCST90026509	GCST90056183	GCST90094627	GCST90002356	GCST90018969	GCST008039
ENSG00000148572	NRBF2	PBMC	AFA	MASHR	Platelet_count	-8.93426	4.09929e-19	-6.09513	-30.9637	1.65923e-210	-0.0991519	none
ENSG00000214548	MEG3	PBMC	AFA	MASHR	Platelet_count	8.38375	5.12667e-17	7.32129	25.1235	2.75146e-139	0.108437	none
ENSG00000030110	BAK1	PBMC	AFA	MASHR	Platelet_count	-7.29415	3.0055e-13	-2.67994	-15.0215	5.31101e-51	-0.0375406	GCST004603	GCST001783	GCST000580	GCST000498	GCST008047	GCST005054	GCST001337	GCST002186	GCST003383	GCST010229	GCST012032	GCST002733	GCST005991	GCST90002402	GCST90002358	GCST90026525	GCST90026509	GCST90018749	GCST90056183	GCST90094627	GCST90018969	GCST008039
ENSG00000134222	PSRC1	PBMC	AFA	MASHR	Total_cholesterol	-15.5913	8.34244e-55	-5.48739	-34.7399	1.96893e-264	-0.179712	GCST000760	GCST010060	GCST000285	GCST002467	GCST004231	GCST004235	GCST002896	GCST007143	GCST008045	GCST90091587	GCST90091676	GCST90091536	GCST90091727	GCST90140948	GCST90018754	GCST90019501	GCST90092892	GCST006034	GCST007688
ENSG00000116641	DOCK7	PBMC	AFA	MASHR	Total_cholesterol	9.21957	2.9828e-20	6.88042	25.5949	1.73888e-144	0.129956	GCST000285	GCST000760	GCST002321	GCST004209	GCST002896	GCST011346	GCST006034	GCST006614	GCST002221	GCST003214	GCST004235	GCST007143	GCST008045	GCST90025953	GCST90092968	GCST90092956	GCST90092930	GCST90092916	GCST90140948	GCST90092904	GCST90018754	GCST90019501	GCST90092944	GCST90093004	GCST90093016	GCST90092831	GCST90092856	GCST90092868	GCST90010363	GCST90093028	GCST90093040	GCST90092892	GCST90092985	GCST90018974
ENSG00000157992	KRTCAP3	PBMC	AFA	MASHR	Total_cholesterol	-7.46292	8.4623e-14	-2.44404	-13.5137	1.29866e-41	-0.0295854	none
ENSG00000115216	NRBP1	PBMC	AFA	MASHR	Total_cholesterol	6.78721	1.14322e-11	3.64167	6.79313	1.09725e-11	0.00261577	GCST004045	GCST004046
ENSG00000152359	POC5	PBMC	AFA	MASHR	Total_cholesterol	5.63926	1.70782e-08	1.76534	13.185	1.06989e-39	0.0224762	GCST005781	GCST004045	GCST004046	GCST007143	GCST008045	GCST90019501	GCST90093004	GCST90092844
ENSG00000157992	KRTCAP3	PBMC	AFA	MASHR	Triglycerides	-11.5632	6.32992e-31	-0.0441443	-22.9802	7.35365e-117	-0.0896034	GCST001905
ENSG00000116641	DOCK7	PBMC	AFA	MASHR	Triglycerides	10.0615	8.17549e-24	0.0870298	37.1183	1.42127e-301	0.199817	GCST000289	GCST000809	GCST000758	GCST000138	GCST008150	GCST006003	GCST008087	GCST002897	GCST008083	GCST008076	GCST010173	GCST008074	GCST011345	GCST005780	GCST009363	GCST009364	GCST011742	GCST000584	GCST000139	GCST000286	GCST007142	GCST002216	GCST003217	GCST004237	GCST004238	GCST008702	GCST009045	GCST008046	GCST90025957	GCST007286	GCST009920	GCST90092983	GCST90092992	GCST90018755	GCST90140949	GCST90092914	GCST90092926	GCST90092978
ENSG00000115216	NRBP1	PBMC	AFA	MASHR	Triglycerides	9.38396	6.35392e-21	0.0561721	20.8305	2.28897e-96	0.0577969	GCST001905	GCST006003	GCST004045	GCST004046	GCST009363	GCST90019523
ENSG00000084774	CAD	PBMC	AFA	MASHR	Triglycerides	8.17991	2.84061e-16	0.0603394	11.8037	3.73402e-32	0.0567633	GCST000789	GCST010244	GCST007142	GCST90013334	GCST90038594	GCST90019523
ENSG00000168092	PAFAH1B2	PBMC	AFA	MASHR	Triglycerides	7.58812	3.24583e-14	0.0817157	12.8054	1.52898e-37	0.0902624	GCST90090992	GCST90019523
ENSG00000134825	TMEM258	PBMC	AFA	MASHR	Triglycerides	7.39859	1.37636e-13	0.0571192	18.3616	2.66441e-75	0.0763483	GCST007142	GCST002897	GCST008046	GCST009364	GCST90018755	GCST90060561	GCST90060562	GCST90060997	GCST90061006	GCST90060991	GCST90060970	GCST90060987	GCST90060550	GCST90060551	GCST90060554	GCST90060553	GCST90060536	GCST90060556	GCST90060504	GCST90060564	GCST90060559	GCST90019523	GCST006613
ENSG00000134824	FADS2	PBMC	AFA	MASHR	Triglycerides	5.55968	2.70275e-08	0.019258	16.1324	1.50984e-58	0.0284359	GCST000758	GCST000286	GCST008087	GCST002216	GCST004237	GCST008862	GCST008922	GCST002897	GCST008083	GCST010244	GCST008076	GCST010173	GCST008074	GCST000809	GCST007142	GCST006003	GCST004045	GCST004046	GCST003681	GCST008702	GCST008046	GCST011345	GCST009363	GCST009920	GCST90092992	GCST90092983	GCST90092954	GCST90092926	GCST90092914	GCST90092978	GCST90092966	GCST90093003	GCST90060562	GCST90060561	GCST90060564	GCST90060970	GCST90061006	GCST90060997
ENSG00000160789	LMNA	PBMC	AFA	MASHR	WBC_count	-10.6286	2.19338e-26	-0.0427185	-10.2936	7.52894e-25	-0.0557084	GCST90002393	GCST90002398	GCST90026507	GCST90026515	GCST90002351	GCST90018968
ENSG00000116586	LAMTOR2	PBMC	AFA	MASHR	WBC_count	-10.1729	2.62068e-24	-0.181383	-10.7868	3.97289e-27	-0.248002	none
ENSG00000130204	TOMM40	PBMC	AFA	MatrixeQTL	C-reactive_protein	-8.47113	2.43029e-17	-0.0959338	-25.2335	1.71774e-140	-0.0871622	GCST001247	GCST000337	GCST001650	GCST000179	GCST002086	GCST008055	GCST012480	GCST009777	GCST90019499
ENSG00000157992	KRTCAP3	PBMC	AFA	MatrixeQTL	C-reactive_protein	-6.32474	2.53658e-10	-0.0553549	-20.8364	2.02517e-96	-0.0545118	none
ENSG00000157895	C12orf43	PBMC	AFA	MatrixeQTL	C-reactive_protein	6.11905	9.41332e-10	0.0795774	23.1933	5.32193e-119	0.101015	GCST002424	GCST001650	GCST000179	GCST008055	GCST90019499
ENSG00000106636	YKT6	PBMC	AFA	MatrixeQTL	Fasting_blood_glucose	-8.40972	4.11001e-17	-0.0952993	-34.8776	1.62516e-266	-0.123191	GCST004206	GCST008032
ENSG00000141098	GFOD2	PBMC	AFA	MatrixeQTL	HDL	7.7414	9.83252e-15	1.46062	19.6767	3.41503e-86	0.100619	GCST000805	GCST008035	GCST90090989	GCST90092901
ENSG00000102032	RENBP	PBMC	AFA	MatrixeQTL	Hemoglobin_A1c	15.2552	1.52025e-52	0.703539	19.06	5.42277e-81	0.480373	none
ENSG00000126895	AVPR2	PBMC	AFA	MatrixeQTL	Hemoglobin_A1c	-13.7943	2.75746e-43	-0.673665	-20.2685	2.44064e-91	-0.587657	none
ENSG00000102119	EMD	PBMC	AFA	MatrixeQTL	Hemoglobin_A1c	-9.01416	1.98376e-19	-0.475597	-8.80572	1.30014e-18	-0.160095	none
ENSG00000167363	FN3K	PBMC	AFA	MatrixeQTL	Hemoglobin_A1c	-5.70458	1.1663e-08	-0.0809902	-25.1641	9.90467e-140	-0.0398909	GCST000803	GCST006001	GCST005145	GCST002270	GCST002390	GCST008034	GCST90002243	GCST90002245	GCST90002246	GCST90002244	GCST007951	GCST007954	GCST007953	GCST008398	GCST005914	GCST90094966	GCST90094967	GCST90094969	GCST90019509
ENSG00000106636	YKT6	PBMC	AFA	MatrixeQTL	Hemoglobin_A1c	-5.53395	3.13095e-08	-0.0926003	-32.8253	2.5651e-236	-0.0680435	GCST006001	GCST90019509	GCST007954
ENSG00000130204	TOMM40	PBMC	AFA	MatrixeQTL	LDL	6.72479	1.75846e-11	2.92202	6.40274	1.52614e-10	0.0214232	GCST000282	GCST001247	GCST008988	GCST002321	GCST003361	GCST011343	GCST011335	GCST000283	GCST006004	GCST011417	GCST008037	GCST009366	GCST90092963	GCST90092916	GCST90092918	GCST90092958	GCST90092979	GCST90092914	GCST90090990	GCST90092865	GCST90092890	GCST90093037	GCST90019512	GCST007141
ENSG00000116641	DOCK7	PBMC	AFA	MatrixeQTL	LDL	5.76024	8.39936e-09	2.87942	19.247	1.49531e-82	0.0736372	GCST000282	GCST000759	GCST008086	GCST002321	GCST002898	GCST010245	GCST008079	GCST008078	GCST010204	GCST008077	GCST009365	GCST009366	GCST006612	GCST011347	GCST002222	GCST004233	GCST008676	GCST008037	GCST90025954	GCST90091640	GCST90091637	GCST90091638	GCST90093000	GCST90092996	GCST90092997	GCST90092998	GCST90092958	GCST90092968	GCST90092956	GCST90092959	GCST90092963	GCST90093001	GCST90092920	GCST90092906	GCST90092913	GCST90092909	GCST90092912	GCST90092916
ENSG00000149485	FADS1	PBMC	AFA	MatrixeQTL	LDL	-5.73996	9.46997e-09	-5.02119	-11.0015	3.75723e-28	-0.0654692	GCST000283	GCST000759	GCST002222	GCST004233	GCST004236	GCST002898	GCST009365	GCST009366	GCST008086	GCST008676	GCST010245	GCST008079	GCST008078	GCST010204	GCST008077	GCST011347	GCST008037	GCST007284	GCST90092999	GCST90092909	GCST90018741	GCST90092926	GCST90092959	GCST90092965	GCST90093018	GCST90092861	GCST90092868	GCST90092872	GCST90092890	GCST90092875	GCST90092878	GCST90092876	GCST90092874	GCST90010364	GCST90093022	GCST90093045	GCST90093044	GCST90093047
ENSG00000167460	TPM4	PBMC	AFA	MatrixeQTL	Platelet_count	10.3922	2.69138e-25	6.7955	25.6479	4.46381e-145	0.134673	GCST008047	GCST001337	GCST003383	GCST004603	GCST90002402	GCST90002357	GCST90026525	GCST90002361	GCST90026509	GCST90056183	GCST90094627	GCST90002356	GCST90018969	GCST008039
ENSG00000214548	MEG3	PBMC	AFA	MatrixeQTL	Platelet_count	7.71793	1.18234e-14	8.4989	22.3647	8.69413e-111	0.114831	none
ENSG00000148572	NRBF2	PBMC	AFA	MatrixeQTL	Platelet_count	-6.94693	3.73332e-12	-6.1119	-22.4401	1.59732e-111	-0.1173	none
ENSG00000116641	DOCK7	PBMC	AFA	MatrixeQTL	Total_cholesterol	8.74616	2.20741e-18	4.86389	27.5303	7.61814e-167	0.105913	GCST000285	GCST000760	GCST002321	GCST004209	GCST002896	GCST011346	GCST006034	GCST006614	GCST002221	GCST003214	GCST004235	GCST007143	GCST008045	GCST90025953	GCST90092968	GCST90092956	GCST90092930	GCST90092916	GCST90140948	GCST90092904	GCST90018754	GCST90019501	GCST90092944	GCST90093004	GCST90093016	GCST90092831	GCST90092856	GCST90092868	GCST90010363	GCST90093028	GCST90093040	GCST90092892	GCST90092985	GCST90018974
ENSG00000157992	KRTCAP3	PBMC	AFA	MatrixeQTL	Total_cholesterol	-7.2153	5.38149e-13	-2.69086	-12.0018	3.47466e-33	-0.0298571	none
ENSG00000157992	KRTCAP3	PBMC	AFA	MatrixeQTL	Triglycerides	-10.9865	4.43571e-28	-0.0478116	-22.9788	7.58816e-117	-0.0862152	GCST001905
ENSG00000116641	DOCK7	PBMC	AFA	MatrixeQTL	Triglycerides	9.46381	2.96914e-21	0.0611066	40.5278	0	0.161727	GCST000289	GCST000809	GCST000758	GCST000138	GCST008150	GCST006003	GCST008087	GCST002897	GCST008083	GCST008076	GCST010173	GCST008074	GCST011345	GCST005780	GCST009363	GCST009364	GCST011742	GCST000584	GCST000139	GCST000286	GCST007142	GCST002216	GCST003217	GCST004237	GCST004238	GCST008702	GCST009045	GCST008046	GCST90025957	GCST007286	GCST009920	GCST90092983	GCST90092992	GCST90018755	GCST90140949	GCST90092914	GCST90092926	GCST90092978
ENSG00000115216	NRBP1	PBMC	AFA	MatrixeQTL	Triglycerides	8.60556	7.59472e-18	0.0568377	18.5507	8.04497e-77	0.0528174	GCST001905	GCST006003	GCST004045	GCST004046	GCST009363	GCST90019523
ENSG00000084774	CAD	PBMC	AFA	MatrixeQTL	Triglycerides	6.89814	5.26895e-12	0.063326	8.92625	4.40712e-19	0.0469543	GCST000789	GCST010244	GCST007142	GCST90013334	GCST90038594	GCST90019523
ENSG00000168092	PAFAH1B2	PBMC	AFA	MatrixeQTL	Triglycerides	6.32119	2.59553e-10	0.0635463	16.1639	9.06442e-59	0.113703	GCST90090992	GCST90019523
ENSG00000134825	TMEM258	PBMC	AFA	MatrixeQTL	Triglycerides	5.75799	8.51198e-09	0.0588308	16.1048	2.35928e-58	0.0836501	GCST007142	GCST002897	GCST008046	GCST009364	GCST90018755	GCST90060561	GCST90060562	GCST90060997	GCST90061006	GCST90060991	GCST90060970	GCST90060987	GCST90060550	GCST90060551	GCST90060554	GCST90060553	GCST90060536	GCST90060556	GCST90060504	GCST90060564	GCST90060559	GCST90019523	GCST006613
ENSG00000149485	FADS1	PBMC	AFA	MatrixeQTL	Triglycerides	5.47303	4.42396e-08	0.0643574	17.286	5.99435e-67	0.109418	GCST000758	GCST000286	GCST002216	GCST004237	GCST008862	GCST002897	GCST000809	GCST007142	GCST006003	GCST008087	GCST004045	GCST004046	GCST003681	GCST008922	GCST008702	GCST008083	GCST010244	GCST008076	GCST010173	GCST008074	GCST008046	GCST011345	GCST009363	GCST009920	GCST90092926	GCST90060561	GCST90060564	GCST90060562	GCST90060970	GCST90061006	GCST90060997	GCST90060987	GCST90060991	GCST90060551	GCST90060554	GCST90060553	GCST90060536	GCST90060556
ENSG00000179639	FCER1A	PBMC	AFA	MatrixeQTL	WBC_count	19.8951	4.48501e-88	0.141877	8.34066	7.38753e-17	0.264688	none
ENSG00000160789	LMNA	PBMC	AFA	MatrixeQTL	WBC_count	-12.2004	3.09463e-34	-0.0328493	-9.95366	2.43079e-23	-0.0377646	GCST90002393	GCST90002398	GCST90026507	GCST90026515	GCST90002351	GCST90018968
ENSG00000008838	MED24	PBMC	AFA	MatrixeQTL	WBC_count	-8.56336	1.09623e-17	-0.0442569	-41.2457	0	-0.220818	GCST001137	GCST002557	GCST90002381	GCST005974	GCST90026524	GCST90056179	GCST90002344	GCST90002340
ENSG00000157992	KRTCAP3	PBMC	AFA	TIGAR	C-reactive_protein	-5.88827	3.9027e-09	-7.15461	-18.3638	2.56276e-75	-6.64949	none
ENSG00000141098	GFOD2	PBMC	AFA	TIGAR	HDL	7.85379	4.0364e-15	878.372	19.1825	5.18763e-82	57.4085	GCST000805	GCST008035	GCST90090989	GCST90092901
ENSG00000167895	TMC8	PBMC	AFA	TIGAR	Hemoglobin_A1c	5.48786	4.06832e-08	12.8742	15.0466	3.63363e-51	3.27197	GCST005145	GCST006001	GCST008034	GCST90019509
ENSG00000134824	FADS2	PBMC	AFA	TIGAR	LDL	-7.44863	9.43173e-14	-116.763	-12.9516	2.29967e-38	-1.5271	GCST000283	GCST000282	GCST000759	GCST008086	GCST002222	GCST003679	GCST004233	GCST004236	GCST002898	GCST010245	GCST008079	GCST008078	GCST010204	GCST008077	GCST011347	GCST009365	GCST009366	GCST008676	GCST008037	GCST007284	GCST90091689	GCST90092999	GCST90092967	GCST90092909	GCST90018741	GCST90092915	GCST90092926	GCST90092914	GCST90092977	GCST90092978	GCST90092961	GCST90092966	GCST90092959	GCST90092965	GCST90093003	GCST90093016	GCST90093018	GCST90092861
ENSG00000177599	ZNF491	PBMC	AFA	TIGAR	LDL	-6.6287	3.38652e-11	-15481.7	-27.4343	1.07084e-165	-477.163	none
ENSG00000189045	ANKDD1B	PBMC	AFA	TIGAR	LDL	-6.05802	1.37811e-09	-1662.79	-21.0453	2.5231e-98	-44.8091	GCST008037	GCST007141	GCST90018741	GCST90092857	GCST90092867	GCST90019512
ENSG00000226942	IL9RP3	PBMC	AFA	TIGAR	Mean_corpuscular_hemoglobin	-7.54892	4.38887e-14	-3.40444	-12.1349	6.89666e-34	-4.81048	none
ENSG00000157992	KRTCAP3	PBMC	AFA	TIGAR	Total_cholesterol	-6.67691	2.44032e-11	-347.078	-9.98602	1.75485e-23	-3.43987	none
ENSG00000189045	ANKDD1B	PBMC	AFA	TIGAR	Total_cholesterol	-6.39692	1.58538e-10	-1952.45	-22.0679	6.43078e-108	-47.2574	GCST007143	GCST008045	GCST010060	GCST006034	GCST90019501	GCST90018754
ENSG00000157992	KRTCAP3	PBMC	AFA	TIGAR	Triglycerides	-10.4808	1.05888e-25	-6.33835	-22.5455	1.48629e-112	-9.39332	GCST001905
ENSG00000134824	FADS2	PBMC	AFA	TIGAR	Triglycerides	7.41267	1.23783e-13	1.52035	21.1121	6.16155e-99	2.53656	GCST000758	GCST000286	GCST008087	GCST002216	GCST004237	GCST008862	GCST008922	GCST002897	GCST008083	GCST010244	GCST008076	GCST010173	GCST008074	GCST000809	GCST007142	GCST006003	GCST004045	GCST004046	GCST003681	GCST008702	GCST008046	GCST011345	GCST009363	GCST009920	GCST90092992	GCST90092983	GCST90092954	GCST90092926	GCST90092914	GCST90092978	GCST90092966	GCST90093003	GCST90060562	GCST90060561	GCST90060564	GCST90060970	GCST90061006	GCST90060997
ENSG00000160789	LMNA	PBMC	AFA	TIGAR	WBC_count	-12.4603	1.22984e-35	-0.0798428	-9.58395	9.34013e-22	-0.0894036	GCST90002393	GCST90002398	GCST90026507	GCST90026515	GCST90002351	GCST90018968
ENSG00000030110	BAK1	PBMC	CHN	EN	Platelet_count	-9.2863	1.5975e-20	-10.3665	-40.3519	0	-0.295763	GCST004603	GCST001783	GCST000580	GCST000498	GCST008047	GCST005054	GCST001337	GCST002186	GCST003383	GCST010229	GCST012032	GCST002733	GCST005991	GCST90002402	GCST90002358	GCST90026525	GCST90026509	GCST90018749	GCST90056183	GCST90094627	GCST90018969	GCST008039
ENSG00000138074	SLC5A6	PBMC	CHN	EN	Triglycerides	7.18201	6.86918e-13	0.224604	16.2036	4.75522e-59	0.312605	GCST009363	GCST009364	GCST90019523
ENSG00000008838	MED24	PBMC	CHN	EN	WBC_count	-8.12633	4.42494e-16	-0.15164	-24.5697	2.66702e-133	-0.921751	GCST001137	GCST002557	GCST90002381	GCST005974	GCST90026524	GCST90056179	GCST90002344	GCST90002340
ENSG00000136280	CCM2	PBMC	CHN	JTI	Fasting_blood_glucose	5.66582	1.4632e-08	0.291222	18.5718	5.43053e-77	0.254834	none
ENSG00000030110	BAK1	PBMC	CHN	JTI	Platelet_count	-9.23569	2.56617e-20	-17.1436	-43.7428	0	-0.589797	GCST004603	GCST001783	GCST000580	GCST000498	GCST008047	GCST005054	GCST001337	GCST002186	GCST003383	GCST010229	GCST012032	GCST002733	GCST005991	GCST90002402	GCST90002358	GCST90026525	GCST90026509	GCST90018749	GCST90056183	GCST90094627	GCST90018969	GCST008039
ENSG00000110395	CBL	PBMC	CHN	JTI	Platelet_count	-5.53755	3.06726e-08	-20.5358	-24.4703	3.06015e-132	-0.425067	GCST004603	GCST001337	GCST012032	GCST90002402	GCST005991	GCST90002358	GCST90002361	GCST90018749	GCST90056183
ENSG00000138074	SLC5A6	PBMC	CHN	JTI	Triglycerides	6.85831	6.96785e-12	0.399635	14.989	8.66591e-51	0.534204	GCST009363	GCST009364	GCST90019523
ENSG00000008838	MED24	PBMC	CHN	JTI	WBC_count	-8.00785	1.16727e-15	-0.541662	-30.4204	2.95125e-203	-2.50166	GCST001137	GCST002557	GCST90002381	GCST005974	GCST90026524	GCST90056179	GCST90002344	GCST90002340
ENSG00000157992	KRTCAP3	PBMC	CHN	MASHR	C-reactive_protein	-7.46137	8.56288e-14	-0.108231	-27.3937	3.25665e-165	-0.120391	none
ENSG00000116678	LEPR	PBMC	CHN	MASHR	C-reactive_protein	6.38729	1.68856e-10	0.506487	38.7437	0	1.05442	GCST000965	GCST000430	GCST000178	GCST001650	GCST003681	GCST002086	GCST011350	GCST012480	GCST007614	GCST007615	GCST008055	GCST90025959	GCST90134478	GCST009777	GCST90019499	GCST90029070	GCST90018950
ENSG00000106636	YKT6	PBMC	CHN	MASHR	Fasting_blood_glucose	-8.67926	3.98357e-18	-0.11136	-33.0523	1.44303e-239	-0.12668	GCST004206	GCST008032
ENSG00000157992	KRTCAP3	PBMC	CHN	MASHR	Fasting_blood_glucose	6.79562	1.07849e-11	0.109463	14.5671	4.54866e-48	0.0617373	none
ENSG00000141096	DPEP3	PBMC	CHN	MASHR	HDL	-6.91036	4.83417e-12	-1.74085	-20.0496	2.0332e-89	-0.124706	GCST008070	GCST008085	GCST008084	GCST008075	GCST008035	GCST007140	GCST000284	GCST004207	GCST009368	GCST009367
ENSG00000106636	YKT6	PBMC	CHN	MASHR	Hemoglobin_A1c	-5.76307	8.25976e-09	-0.109296	-31.0689	6.34355e-212	-0.0698347	GCST006001	GCST90019509	GCST007954
ENSG00000134222	PSRC1	PBMC	CHN	MASHR	LDL	-11.9087	1.06656e-32	-8.16935	-7.11738	1.1e-12	-0.143832	GCST000283	GCST001233	GCST000151	GCST000132	GCST000131	GCST000759	GCST000134	GCST000975	GCST000287	GCST010060	GCST009365	GCST009366	GCST007442	GCST000282	GCST004233	GCST003679	GCST004236	GCST002898	GCST008676	GCST008037	GCST010337	GCST90091552	GCST90091547	GCST90091548	GCST90091550	GCST90091551	GCST90091606	GCST90091600	GCST90091601	GCST90091602	GCST90091741	GCST90091742	GCST90091775	GCST90091776	GCST90091597	GCST90091598	GCST90091599	GCST90091676
ENSG00000134825	TMEM258	PBMC	CHN	MASHR	LDL	-6.87074	6.387e-12	-3.86956	-10.9119	1.01099e-27	-0.0429089	GCST004233	GCST004236	GCST008593	GCST008037	GCST009365	GCST90092956	GCST90092969	GCST90092908	GCST90092913	GCST90092904	GCST90092905	GCST90092906	GCST90092920	GCST90092925	GCST90092912	GCST90092911	GCST90092916	GCST90092919	GCST90092910	GCST90092927	GCST90092918	GCST90092960	GCST90092973	GCST90092979	GCST90092917	GCST90092921	GCST90092962	GCST90092964	GCST90092963	GCST90092971	GCST90092972	GCST90093017	GCST90092856	GCST90092862	GCST90092864	GCST90092860	GCST90092858	GCST90092869
ENSG00000134824	FADS2	PBMC	CHN	MASHR	LDL	-6.81654	9.32596e-12	-5.50196	-13.1522	1.65371e-39	-0.0690112	GCST000283	GCST000282	GCST000759	GCST008086	GCST002222	GCST003679	GCST004233	GCST004236	GCST002898	GCST010245	GCST008079	GCST008078	GCST010204	GCST008077	GCST011347	GCST009365	GCST009366	GCST008676	GCST008037	GCST007284	GCST90091689	GCST90092999	GCST90092967	GCST90092909	GCST90018741	GCST90092915	GCST90092926	GCST90092914	GCST90092977	GCST90092978	GCST90092961	GCST90092966	GCST90092959	GCST90092965	GCST90093003	GCST90093016	GCST90093018	GCST90092861
ENSG00000116641	DOCK7	PBMC	CHN	MASHR	LDL	6.07106	1.27067e-09	4.06182	17.7994	7.13709e-71	0.0896673	GCST000282	GCST000759	GCST008086	GCST002321	GCST002898	GCST010245	GCST008079	GCST008078	GCST010204	GCST008077	GCST009365	GCST009366	GCST006612	GCST011347	GCST002222	GCST004233	GCST008676	GCST008037	GCST90025954	GCST90091640	GCST90091637	GCST90091638	GCST90093000	GCST90092996	GCST90092997	GCST90092998	GCST90092958	GCST90092968	GCST90092956	GCST90092959	GCST90092963	GCST90093001	GCST90092920	GCST90092906	GCST90092913	GCST90092909	GCST90092912	GCST90092916
ENSG00000030110	BAK1	PBMC	CHN	MASHR	Platelet_count	-7.56119	3.99405e-14	-2.66227	-33.6888	8.42251e-249	-0.106828	GCST004603	GCST001783	GCST000580	GCST000498	GCST008047	GCST005054	GCST001337	GCST002186	GCST003383	GCST010229	GCST012032	GCST002733	GCST005991	GCST90002402	GCST90002358	GCST90026525	GCST90026509	GCST90018749	GCST90056183	GCST90094627	GCST90018969	GCST008039
ENSG00000214548	MEG3	PBMC	CHN	MASHR	Platelet_count	7.42345	1.14105e-13	9.48263	18.6188	2.26042e-77	0.11357	none
ENSG00000148572	NRBF2	PBMC	CHN	MASHR	Platelet_count	-6.82246	8.94968e-12	-3.69477	-24.4599	3.94546e-132	-0.0723048	none
ENSG00000134222	PSRC1	PBMC	CHN	MASHR	Total_cholesterol	-10.7718	4.67661e-27	-8.44883	-22.9798	7.42056e-117	-0.241191	GCST000760	GCST010060	GCST000285	GCST002467	GCST004231	GCST004235	GCST002896	GCST007143	GCST008045	GCST90091587	GCST90091676	GCST90091536	GCST90091727	GCST90140948	GCST90018754	GCST90019501	GCST90092892	GCST006034	GCST007688
ENSG00000116641	DOCK7	PBMC	CHN	MASHR	Total_cholesterol	9.19729	3.67107e-20	6.84714	25.5332	8.4283e-144	0.129329	GCST000285	GCST000760	GCST002321	GCST004209	GCST002896	GCST011346	GCST006034	GCST006614	GCST002221	GCST003214	GCST004235	GCST007143	GCST008045	GCST90025953	GCST90092968	GCST90092956	GCST90092930	GCST90092916	GCST90140948	GCST90092904	GCST90018754	GCST90019501	GCST90092944	GCST90093004	GCST90093016	GCST90092831	GCST90092856	GCST90092868	GCST90010363	GCST90093028	GCST90093040	GCST90092892	GCST90092985	GCST90018974
ENSG00000157992	KRTCAP3	PBMC	CHN	MASHR	Total_cholesterol	-8.10581	5.23941e-16	-4.97203	-16.8193	1.76322e-63	-0.0708187	none
ENSG00000115216	NRBP1	PBMC	CHN	MASHR	Total_cholesterol	6.51443	7.29677e-11	7.56353	8.9785	2.74477e-19	0.0687101	GCST004045	GCST004046
ENSG00000157992	KRTCAP3	PBMC	CHN	MASHR	Triglycerides	-12.8214	1.24363e-37	-0.091954	-22.6132	3.21229e-113	-0.234718	GCST001905
ENSG00000116641	DOCK7	PBMC	CHN	MASHR	Triglycerides	10.0372	1.04564e-23	0.08661	37.0289	3.92309e-300	0.198853	GCST000289	GCST000809	GCST000758	GCST000138	GCST008150	GCST006003	GCST008087	GCST002897	GCST008083	GCST008076	GCST010173	GCST008074	GCST011345	GCST005780	GCST009363	GCST009364	GCST011742	GCST000584	GCST000139	GCST000286	GCST007142	GCST002216	GCST003217	GCST004237	GCST004238	GCST008702	GCST009045	GCST008046	GCST90025957	GCST007286	GCST009920	GCST90092983	GCST90092992	GCST90018755	GCST90140949	GCST90092914	GCST90092926	GCST90092978
ENSG00000115216	NRBP1	PBMC	CHN	MASHR	Triglycerides	9.67656	3.79259e-22	0.131233	25.2338	1.70663e-140	0.198949	GCST001905	GCST006003	GCST004045	GCST004046	GCST009363	GCST90019523
ENSG00000250067	YJEFN3	PBMC	CHN	MASHR	Triglycerides	-8.08783	6.07383e-16	-0.522446	-19.6394	7.12288e-86	-0.86006	none
ENSG00000134824	FADS2	PBMC	CHN	MASHR	Triglycerides	8.05612	7.87531e-16	0.0847489	21.21	7.72561e-100	0.117189	GCST000758	GCST000286	GCST008087	GCST002216	GCST004237	GCST008862	GCST008922	GCST002897	GCST008083	GCST010244	GCST008076	GCST010173	GCST008074	GCST000809	GCST007142	GCST006003	GCST004045	GCST004046	GCST003681	GCST008702	GCST008046	GCST011345	GCST009363	GCST009920	GCST90092992	GCST90092983	GCST90092954	GCST90092926	GCST90092914	GCST90092978	GCST90092966	GCST90093003	GCST90060562	GCST90060561	GCST90060564	GCST90060970	GCST90061006	GCST90060997
ENSG00000084774	CAD	PBMC	CHN	MASHR	Triglycerides	7.55497	4.18961e-14	0.0508878	10.9742	5.08543e-28	0.0476043	GCST000789	GCST010244	GCST007142	GCST90013334	GCST90038594	GCST90019523
ENSG00000160613	PCSK7	PBMC	CHN	MASHR	Triglycerides	7.46598	8.26813e-14	0.0936149	28.5536	2.53734e-179	0.219308	GCST001247	GCST007142	GCST003364	GCST008046	GCST90093142	GCST90019523	GCST007849	GCST90092992	GCST90092983	GCST90092954	GCST90092926	GCST90092914	GCST90092978	GCST90092966	GCST90093003	GCST90092829	GCST90092841	GCST90090992	GCST90092866	GCST90092890	GCST90092878	GCST90092902	GCST90093038	GCST90093026	GCST90093050
ENSG00000134825	TMEM258	PBMC	CHN	MASHR	Triglycerides	7.26763	3.6584e-13	0.0550835	18.0051	1.77634e-72	0.0734061	GCST007142	GCST002897	GCST008046	GCST009364	GCST90018755	GCST90060561	GCST90060562	GCST90060997	GCST90061006	GCST90060991	GCST90060970	GCST90060987	GCST90060550	GCST90060551	GCST90060554	GCST90060553	GCST90060536	GCST90060556	GCST90060504	GCST90060564	GCST90060559	GCST90019523	GCST006613
ENSG00000168092	PAFAH1B2	PBMC	CHN	MASHR	Triglycerides	6.9719	3.12699e-12	0.0721105	11.5582	6.71043e-31	0.0765327	GCST90090992	GCST90019523
ENSG00000167914	GSDMA	PBMC	CHN	MASHR	WBC_count	-5.57772	2.43687e-08	-0.0443641	-33.1252	1.28883e-240	-0.220217	GCST001137	GCST90056180	GCST90002355	GCST007065
ENSG00000157992	KRTCAP3	PBMC	CHN	MatrixeQTL	C-reactive_protein	-7.68567	1.52204e-14	-0.361792	-27.5467	4.85359e-167	-0.390364	none
ENSG00000106636	YKT6	PBMC	CHN	MatrixeQTL	Fasting_blood_glucose	-6.90894	4.88303e-12	-0.111704	-32.9632	2.73786e-238	-0.178594	GCST004206	GCST008032
ENSG00000157992	KRTCAP3	PBMC	CHN	MatrixeQTL	Fasting_blood_glucose	6.76826	1.30343e-11	0.353038	14.5078	1.08168e-47	0.198397	none
ENSG00000134825	TMEM258	PBMC	CHN	MatrixeQTL	LDL	-6.167	6.95964e-10	-3.56848	-9.58741	9.03266e-22	-0.0470045	GCST004233	GCST004236	GCST008593	GCST008037	GCST009365	GCST90092956	GCST90092969	GCST90092908	GCST90092913	GCST90092904	GCST90092905	GCST90092906	GCST90092920	GCST90092925	GCST90092912	GCST90092911	GCST90092916	GCST90092919	GCST90092910	GCST90092927	GCST90092918	GCST90092960	GCST90092973	GCST90092979	GCST90092917	GCST90092921	GCST90092962	GCST90092964	GCST90092963	GCST90092971	GCST90092972	GCST90093017	GCST90092856	GCST90092862	GCST90092864	GCST90092860	GCST90092858	GCST90092869
ENSG00000149485	FADS1	PBMC	CHN	MatrixeQTL	LDL	-5.46101	4.73429e-08	-2.24871	-11.6086	3.72661e-31	-0.03581	GCST000283	GCST000759	GCST002222	GCST004233	GCST004236	GCST002898	GCST009365	GCST009366	GCST008086	GCST008676	GCST010245	GCST008079	GCST008078	GCST010204	GCST008077	GCST011347	GCST008037	GCST007284	GCST90092999	GCST90092909	GCST90018741	GCST90092926	GCST90092959	GCST90092965	GCST90093018	GCST90092861	GCST90092868	GCST90092872	GCST90092890	GCST90092875	GCST90092878	GCST90092876	GCST90092874	GCST90010364	GCST90093022	GCST90093045	GCST90093044	GCST90093047
ENSG00000157992	KRTCAP3	PBMC	CHN	MatrixeQTL	Total_cholesterol	-8.13984	3.95805e-16	-16.2098	-17.1217	1.02255e-65	-0.23215	none
ENSG00000157992	KRTCAP3	PBMC	CHN	MatrixeQTL	Triglycerides	-12.7354	3.75843e-37	-0.296544	-22.6143	3.13167e-113	-1.01785	GCST001905
ENSG00000084774	CAD	PBMC	CHN	MatrixeQTL	Triglycerides	7.43391	1.05432e-13	0.0734056	12.4646	1.16448e-35	0.0748633	GCST000789	GCST010244	GCST007142	GCST90013334	GCST90038594	GCST90019523
ENSG00000115216	NRBP1	PBMC	CHN	MatrixeQTL	Triglycerides	7.02955	2.07194e-12	0.0929645	25.5555	4.77036e-144	0.214432	GCST001905	GCST006003	GCST004045	GCST004046	GCST009363	GCST90019523
ENSG00000134825	TMEM258	PBMC	CHN	MatrixeQTL	Triglycerides	5.98019	2.22876e-09	0.0466297	16.1239	1.73421e-58	0.0817669	GCST007142	GCST002897	GCST008046	GCST009364	GCST90018755	GCST90060561	GCST90060562	GCST90060997	GCST90061006	GCST90060991	GCST90060970	GCST90060987	GCST90060550	GCST90060551	GCST90060554	GCST90060553	GCST90060536	GCST90060556	GCST90060504	GCST90060564	GCST90060559	GCST90019523	GCST006613
ENSG00000134824	FADS2	PBMC	CHN	MatrixeQTL	Triglycerides	5.84201	5.1574e-09	0.0595498	10.5821	3.60799e-26	0.0599403	GCST000758	GCST000286	GCST008087	GCST002216	GCST004237	GCST008862	GCST008922	GCST002897	GCST008083	GCST010244	GCST008076	GCST010173	GCST008074	GCST000809	GCST007142	GCST006003	GCST004045	GCST004046	GCST003681	GCST008702	GCST008046	GCST011345	GCST009363	GCST009920	GCST90092992	GCST90092983	GCST90092954	GCST90092926	GCST90092914	GCST90092978	GCST90092966	GCST90093003	GCST90060562	GCST90060561	GCST90060564	GCST90060970	GCST90061006	GCST90060997
ENSG00000149485	FADS1	PBMC	CHN	MatrixeQTL	Triglycerides	5.78797	7.12405e-09	0.0308789	19.2552	1.27734e-82	0.0615254	GCST000758	GCST000286	GCST002216	GCST004237	GCST008862	GCST002897	GCST000809	GCST007142	GCST006003	GCST008087	GCST004045	GCST004046	GCST003681	GCST008922	GCST008702	GCST008083	GCST010244	GCST008076	GCST010173	GCST008074	GCST008046	GCST011345	GCST009363	GCST009920	GCST90092926	GCST90060561	GCST90060564	GCST90060562	GCST90060970	GCST90061006	GCST90060997	GCST90060987	GCST90060991	GCST90060551	GCST90060554	GCST90060553	GCST90060536	GCST90060556
ENSG00000138074	SLC5A6	PBMC	CHN	MatrixeQTL	Triglycerides	5.46255	4.69356e-08	0.0173229	10.8376	2.28438e-27	0.0205613	GCST009363	GCST009364	GCST90019523
ENSG00000008838	MED24	PBMC	CHN	MatrixeQTL	WBC_count	-8.85438	8.41539e-19	-0.0218403	-41.0651	0	-0.117895	GCST001137	GCST002557	GCST90002381	GCST005974	GCST90026524	GCST90056179	GCST90002344	GCST90002340
ENSG00000172775	PSME3IP1	PBMC	CHN	TIGAR	HDL	-7.16712	7.65934e-13	-202.612	-15.6809	2.04341e-55	-13.3709	none
ENSG00000149485	FADS1	PBMC	CHN	TIGAR	LDL	-6.42392	1.32809e-10	-196.789	-11.165	6.04639e-29	-2.55755	GCST000283	GCST000759	GCST002222	GCST004233	GCST004236	GCST002898	GCST009365	GCST009366	GCST008086	GCST008676	GCST010245	GCST008079	GCST008078	GCST010204	GCST008077	GCST011347	GCST008037	GCST007284	GCST90092999	GCST90092909	GCST90018741	GCST90092926	GCST90092959	GCST90092965	GCST90093018	GCST90092861	GCST90092868	GCST90092872	GCST90092890	GCST90092875	GCST90092878	GCST90092876	GCST90092874	GCST90010364	GCST90093022	GCST90093045	GCST90093044	GCST90093047
ENSG00000134825	TMEM258	PBMC	CHN	TIGAR	LDL	-6.09258	1.11107e-09	-191.528	-10.3122	6.20716e-25	-2.51221	GCST004233	GCST004236	GCST008593	GCST008037	GCST009365	GCST90092956	GCST90092969	GCST90092908	GCST90092913	GCST90092904	GCST90092905	GCST90092906	GCST90092920	GCST90092925	GCST90092912	GCST90092911	GCST90092916	GCST90092919	GCST90092910	GCST90092927	GCST90092918	GCST90092960	GCST90092973	GCST90092979	GCST90092917	GCST90092921	GCST90092962	GCST90092964	GCST90092963	GCST90092971	GCST90092972	GCST90093017	GCST90092856	GCST90092862	GCST90092864	GCST90092860	GCST90092858	GCST90092869
ENSG00000152359	POC5	PBMC	CHN	TIGAR	Total_cholesterol	-5.7596	8.43117e-09	-783.778	-19.4691	2.0069e-84	-18.681	GCST005781	GCST004045	GCST004046	GCST007143	GCST008045	GCST90019501	GCST90093004	GCST90092844
ENSG00000149485	FADS1	PBMC	CHN	TIGAR	Triglycerides	6.63593	3.22469e-11	2.69898	18.5892	3.9327e-77	4.42034	GCST000758	GCST000286	GCST002216	GCST004237	GCST008862	GCST002897	GCST000809	GCST007142	GCST006003	GCST008087	GCST004045	GCST004046	GCST003681	GCST008922	GCST008702	GCST008083	GCST010244	GCST008076	GCST010173	GCST008074	GCST008046	GCST011345	GCST009363	GCST009920	GCST90092926	GCST90060561	GCST90060564	GCST90060562	GCST90060970	GCST90061006	GCST90060997	GCST90060987	GCST90060991	GCST90060551	GCST90060554	GCST90060553	GCST90060536	GCST90060556
ENSG00000134825	TMEM258	PBMC	CHN	TIGAR	Triglycerides	6.34672	2.19956e-10	2.66138	17.8133	5.57723e-71	4.55468	GCST007142	GCST002897	GCST008046	GCST009364	GCST90018755	GCST90060561	GCST90060562	GCST90060997	GCST90061006	GCST90060991	GCST90060970	GCST90060987	GCST90060550	GCST90060551	GCST90060554	GCST90060553	GCST90060536	GCST90060556	GCST90060504	GCST90060564	GCST90060559	GCST90019523	GCST006613
ENSG00000073605	GSDMB	PBMC	CHN	TIGAR	WBC_count	6.58779	4.46408e-11	2.11251	21.6247	1.0525e-103	6.7135	GCST001137	GCST90085815	GCST90002297	GCST90056178	GCST90056179	GCST90001400	GCST90001409	GCST90001416
ENSG00000157895	C12orf43	PBMC	EUR	EN	C-reactive_protein	7.33388	2.23578e-13	0.104288	14.7749	2.1273e-49	0.0800385	GCST002424	GCST001650	GCST000179	GCST008055	GCST90019499
ENSG00000115216	NRBP1	PBMC	EUR	EN	C-reactive_protein	7.17701	7.12544e-13	0.196073	19.6676	4.0901e-86	0.154576	none
ENSG00000106636	YKT6	PBMC	EUR	EN	Fasting_blood_glucose	-7.45745	8.82153e-14	-0.173598	-31.7281	6.3593e-221	-0.209574	GCST004206	GCST008032
ENSG00000213398	LCAT	PBMC	EUR	EN	HDL	7.14859	8.76761e-13	9.12193	17.5828	3.33666e-69	1.08187	GCST000805	GCST000284	GCST000135	GCST000755	GCST000974	GCST000290	GCST002223	GCST004234	GCST004232	GCST002899	GCST005446	GCST007850	GCST008035	GCST90025956	GCST90092949	GCST90092899	GCST90092948	GCST90093007	GCST90093009	GCST90093011	GCST90092823	GCST90092826	GCST90092824	GCST90092825	GCST90092827	GCST90092844	GCST90090989	GCST90092851	GCST90092852	GCST90092850	GCST90092846	GCST90092848	GCST90092894	GCST90092896	GCST90092897	GCST90092898	GCST90019510	GCST90092892
ENSG00000175445	LPL	PBMC	EUR	EN	HDL	6.37767	1.79804e-10	1.19057	14.9555	1.43327e-50	0.15077	GCST003304	GCST004537	GCST000184	GCST000753	GCST000288	GCST000240	GCST001247	GCST001237	GCST000583	GCST001005	GCST000805	GCST000135	GCST000755	GCST000133	GCST000974	GCST000290	GCST002043	GCST008987	GCST006005	GCST008070	GCST008085	GCST008084	GCST002223	GCST002321	GCST003363	GCST003215	GCST004234	GCST004232	GCST004207	GCST002899	GCST010060	GCST008075	GCST009528	GCST009527	GCST011348	GCST010242	GCST005776	GCST009368
ENSG00000134222	PSRC1	PBMC	EUR	EN	LDL	-13.9327	4.00895e-44	-8.55845	-23.0312	2.27073e-117	-0.196591	GCST000283	GCST001233	GCST000151	GCST000132	GCST000131	GCST000759	GCST000134	GCST000975	GCST000287	GCST010060	GCST009365	GCST009366	GCST007442	GCST000282	GCST004233	GCST003679	GCST004236	GCST002898	GCST008676	GCST008037	GCST010337	GCST90091552	GCST90091547	GCST90091548	GCST90091550	GCST90091551	GCST90091606	GCST90091600	GCST90091601	GCST90091602	GCST90091741	GCST90091742	GCST90091775	GCST90091776	GCST90091597	GCST90091598	GCST90091599	GCST90091676
ENSG00000030110	BAK1	PBMC	EUR	EN	Platelet_count	-12.4661	1.14342e-35	-8.4541	-37.4043	3.32518e-306	-0.532977	GCST004603	GCST001783	GCST000580	GCST000498	GCST008047	GCST005054	GCST001337	GCST002186	GCST003383	GCST010229	GCST012032	GCST002733	GCST005991	GCST90002402	GCST90002358	GCST90026525	GCST90026509	GCST90018749	GCST90056183	GCST90094627	GCST90018969	GCST008039
ENSG00000167460	TPM4	PBMC	EUR	EN	Platelet_count	9.99963	1.52966e-23	11.9575	25.1254	2.62238e-139	0.235385	GCST008047	GCST001337	GCST003383	GCST004603	GCST90002402	GCST90002357	GCST90026525	GCST90002361	GCST90026509	GCST90056183	GCST90094627	GCST90002356	GCST90018969	GCST008039
ENSG00000148572	NRBF2	PBMC	EUR	EN	Platelet_count	-7.13975	9.34974e-13	-7.92634	-24.7481	3.24755e-135	-0.137023	none
ENSG00000214548	MEG3	PBMC	EUR	EN	Platelet_count	7.07384	1.50702e-12	11.8171	22.0931	3.68458e-108	0.19406	none
ENSG00000134222	PSRC1	PBMC	EUR	EN	Total_cholesterol	-12.416	2.14024e-35	-8.3653	-21.457	3.92805e-102	-0.179122	GCST000760	GCST010060	GCST000285	GCST002467	GCST004231	GCST004235	GCST002896	GCST007143	GCST008045	GCST90091587	GCST90091676	GCST90091536	GCST90091727	GCST90140948	GCST90018754	GCST90019501	GCST90092892	GCST006034	GCST007688
ENSG00000116641	DOCK7	PBMC	EUR	EN	Total_cholesterol	7.9205	2.36564e-15	50.2086	24.7483	3.23531e-135	1.09779	GCST000285	GCST000760	GCST002321	GCST004209	GCST002896	GCST011346	GCST006034	GCST006614	GCST002221	GCST003214	GCST004235	GCST007143	GCST008045	GCST90025953	GCST90092968	GCST90092956	GCST90092930	GCST90092916	GCST90140948	GCST90092904	GCST90018754	GCST90019501	GCST90092944	GCST90093004	GCST90093016	GCST90092831	GCST90092856	GCST90092868	GCST90010363	GCST90093028	GCST90093040	GCST90092892	GCST90092985	GCST90018974
ENSG00000115216	NRBP1	PBMC	EUR	EN	Total_cholesterol	7.45825	8.76787e-14	8.79802	12.0451	2.05745e-33	0.0901403	GCST004045	GCST004046
ENSG00000157992	KRTCAP3	PBMC	EUR	EN	Total_cholesterol	-6.47771	9.31275e-11	-9.42952	-7.35069	1.97179e-13	-0.0673675	none
ENSG00000115216	NRBP1	PBMC	EUR	EN	Triglycerides	10.9261	8.65153e-28	0.151581	28.6636	1.08484e-180	0.238006	GCST001905	GCST006003	GCST004045	GCST004046	GCST009363	GCST90019523
ENSG00000157992	KRTCAP3	PBMC	EUR	EN	Triglycerides	-9.00346	2.18722e-19	-0.143666	-22.1307	1.60051e-108	-0.209003	GCST001905
ENSG00000175445	LPL	PBMC	EUR	EN	Triglycerides	-8.99609	2.33897e-19	-0.0618564	-20.0024	5.25218e-89	-0.192848	GCST000292	GCST000289	GCST000026	GCST001367	GCST001247	GCST001230	GCST000584	GCST000137	GCST001005	GCST001004	GCST000809	GCST000139	GCST000758	GCST000138	GCST000286	GCST002044	GCST001905	GCST008985	GCST006003	GCST008087	GCST002216	GCST002468	GCST002321	GCST002173	GCST003364	GCST003217	GCST003681	GCST004237	GCST004238	GCST008922	GCST002897	GCST010244	GCST008083	GCST010060	GCST008076	GCST008074	GCST010173	GCST011052
ENSG00000116641	DOCK7	PBMC	EUR	EN	Triglycerides	8.66086	4.68231e-18	0.63639	36.1673	1.99149e-286	1.66605	GCST000289	GCST000809	GCST000758	GCST000138	GCST008150	GCST006003	GCST008087	GCST002897	GCST008083	GCST008076	GCST010173	GCST008074	GCST011345	GCST005780	GCST009363	GCST009364	GCST011742	GCST000584	GCST000139	GCST000286	GCST007142	GCST002216	GCST003217	GCST004237	GCST004238	GCST008702	GCST009045	GCST008046	GCST90025957	GCST007286	GCST009920	GCST90092983	GCST90092992	GCST90018755	GCST90140949	GCST90092914	GCST90092926	GCST90092978
ENSG00000134825	TMEM258	PBMC	EUR	EN	Triglycerides	5.69449	1.23741e-08	0.107427	15.3318	4.68945e-53	0.141366	GCST007142	GCST002897	GCST008046	GCST009364	GCST90018755	GCST90060561	GCST90060562	GCST90060997	GCST90061006	GCST90060991	GCST90060970	GCST90060987	GCST90060550	GCST90060551	GCST90060554	GCST90060553	GCST90060536	GCST90060556	GCST90060504	GCST90060564	GCST90060559	GCST90019523	GCST006613
ENSG00000160789	LMNA	PBMC	EUR	EN	WBC_count	-9.2443	2.36793e-20	-0.0465154	-9.59334	8.5281e-22	-0.0619364	GCST90002393	GCST90002398	GCST90026507	GCST90026515	GCST90002351	GCST90018968
ENSG00000116586	LAMTOR2	PBMC	EUR	EN	WBC_count	-7.30756	2.72042e-13	-0.166085	-8.65295	5.01834e-18	-0.253122	none
ENSG00000008838	MED24	PBMC	EUR	EN	WBC_count	-5.72499	1.03438e-08	-0.0516932	-8.81451	1.20212e-18	-0.100365	GCST001137	GCST002557	GCST90002381	GCST005974	GCST90026524	GCST90056179	GCST90002344	GCST90002340
ENSG00000157895	C12orf43	PBMC	EUR	JTI	C-reactive_protein	7.32941	2.31164e-13	0.137962	19.1373	1.23428e-81	0.121186	GCST002424	GCST001650	GCST000179	GCST008055	GCST90019499
ENSG00000115216	NRBP1	PBMC	EUR	JTI	C-reactive_protein	6.97338	3.09425e-12	0.218917	18.4132	1.02867e-75	0.163806	none
ENSG00000186074	CD300LF	PBMC	EUR	JTI	C-reactive_protein	6.13294	8.62679e-10	0.169459	10.3434	4.4825e-25	0.0854655	GCST007614	GCST007615	GCST009777	GCST90029070	GCST90018950
ENSG00000130204	TOMM40	PBMC	EUR	JTI	C-reactive_protein	-5.54735	2.90029e-08	-0.129559	-14.6173	2.17925e-48	-0.109233	GCST001247	GCST000337	GCST001650	GCST000179	GCST002086	GCST008055	GCST012480	GCST009777	GCST90019499
ENSG00000106636	YKT6	PBMC	EUR	JTI	Fasting_blood_glucose	-7.35662	1.88622e-13	-0.191221	-32.3882	4.02989e-230	-0.259888	GCST004206	GCST008032
ENSG00000141098	GFOD2	PBMC	EUR	JTI	HDL	5.5807	2.39553e-08	2.38717	16.8389	1.26492e-63	0.184881	GCST000805	GCST008035	GCST90090989	GCST90092901
ENSG00000071859	FAM50A	PBMC	EUR	JTI	Hemoglobin_A1c	-5.99638	2.01766e-09	-0.300225	-5.49334	3.94397e-08	-0.0342334	none
ENSG00000167363	FN3K	PBMC	EUR	JTI	Hemoglobin_A1c	-5.7622	8.3023e-09	-0.301505	-23.7692	6.95274e-125	-0.139308	GCST000803	GCST006001	GCST005145	GCST002270	GCST002390	GCST008034	GCST90002243	GCST90002245	GCST90002246	GCST90002244	GCST007951	GCST007954	GCST007953	GCST008398	GCST005914	GCST90094966	GCST90094967	GCST90094969	GCST90019509
ENSG00000134222	PSRC1	PBMC	EUR	JTI	LDL	-17.0434	3.91226e-65	-14.5442	-24.0787	4.18318e-128	-0.553163	GCST000283	GCST001233	GCST000151	GCST000132	GCST000131	GCST000759	GCST000134	GCST000975	GCST000287	GCST010060	GCST009365	GCST009366	GCST007442	GCST000282	GCST004233	GCST003679	GCST004236	GCST002898	GCST008676	GCST008037	GCST010337	GCST90091552	GCST90091547	GCST90091548	GCST90091550	GCST90091551	GCST90091606	GCST90091600	GCST90091601	GCST90091602	GCST90091741	GCST90091742	GCST90091775	GCST90091776	GCST90091597	GCST90091598	GCST90091599	GCST90091676
ENSG00000134825	TMEM258	PBMC	EUR	JTI	LDL	-6.59895	4.14085e-11	-12.4725	-10.9049	1.09159e-27	-0.139823	GCST004233	GCST004236	GCST008593	GCST008037	GCST009365	GCST90092956	GCST90092969	GCST90092908	GCST90092913	GCST90092904	GCST90092905	GCST90092906	GCST90092920	GCST90092925	GCST90092912	GCST90092911	GCST90092916	GCST90092919	GCST90092910	GCST90092927	GCST90092918	GCST90092960	GCST90092973	GCST90092979	GCST90092917	GCST90092921	GCST90092962	GCST90092964	GCST90092963	GCST90092971	GCST90092972	GCST90093017	GCST90092856	GCST90092862	GCST90092864	GCST90092860	GCST90092858	GCST90092869
ENSG00000189045	ANKDD1B	PBMC	EUR	JTI	LDL	-5.72552	1.03117e-08	-15.2168	-20.032	2.89602e-89	-0.41986	GCST008037	GCST007141	GCST90018741	GCST90092857	GCST90092867	GCST90019512
ENSG00000175164	ABO	PBMC	EUR	JTI	LDL	-5.61605	1.95368e-08	-2.29703	-14.4705	1.86187e-47	-0.0424808	GCST001233	GCST000759	GCST006004	GCST008086	GCST002222	GCST002321	GCST003216	GCST004233	GCST004236	GCST002898	GCST008079	GCST008078	GCST010204	GCST008077	GCST011347	GCST009365	GCST009366	GCST006612	GCST008676	GCST010245	GCST90002412	GCST008037	GCST007284	GCST90093000	GCST90092996	GCST90092997	GCST90092958	GCST90092962	GCST90092968	GCST90092956	GCST90092967	GCST90092969	GCST90092908	GCST90092904	GCST90092905	GCST90092906	GCST90092920	GCST90092925
ENSG00000030110	BAK1	PBMC	EUR	JTI	Platelet_count	-12.4961	7.84316e-36	-8.76688	-37.3062	1.29989e-304	-0.592428	GCST004603	GCST001783	GCST000580	GCST000498	GCST008047	GCST005054	GCST001337	GCST002186	GCST003383	GCST010229	GCST012032	GCST002733	GCST005991	GCST90002402	GCST90002358	GCST90026525	GCST90026509	GCST90018749	GCST90056183	GCST90094627	GCST90018969	GCST008039
ENSG00000167460	TPM4	PBMC	EUR	JTI	Platelet_count	9.10884	8.32684e-20	10.5422	24.5552	3.80478e-133	0.238104	GCST008047	GCST001337	GCST003383	GCST004603	GCST90002402	GCST90002357	GCST90026525	GCST90002361	GCST90026509	GCST90056183	GCST90094627	GCST90002356	GCST90018969	GCST008039
ENSG00000148572	NRBF2	PBMC	EUR	JTI	Platelet_count	-7.88046	3.26174e-15	-9.55491	-24.7664	2.06193e-135	-0.162353	none
ENSG00000214548	MEG3	PBMC	EUR	JTI	Platelet_count	7.26331	3.7772e-13	16.7476	22.9824	6.99124e-117	0.247423	none
ENSG00000134222	PSRC1	PBMC	EUR	JTI	Total_cholesterol	-15.2564	1.49326e-52	-14.4742	-20.3019	1.2372e-91	-0.468883	GCST000760	GCST010060	GCST000285	GCST002467	GCST004231	GCST004235	GCST002896	GCST007143	GCST008045	GCST90091587	GCST90091676	GCST90091536	GCST90091727	GCST90140948	GCST90018754	GCST90019501	GCST90092892	GCST006034	GCST007688
ENSG00000115216	NRBP1	PBMC	EUR	JTI	Total_cholesterol	7.75618	8.75259e-15	10.5073	10.742	6.46189e-27	0.0910055	GCST004045	GCST004046
ENSG00000157992	KRTCAP3	PBMC	EUR	JTI	Total_cholesterol	-6.25986	3.85329e-10	-11.7391	-7.47941	7.46588e-14	-0.0942383	none
ENSG00000189045	ANKDD1B	PBMC	EUR	JTI	Total_cholesterol	-5.94433	2.77598e-09	-17.6076	-21.0819	1.16642e-98	-0.444304	GCST007143	GCST008045	GCST010060	GCST006034	GCST90019501	GCST90018754
ENSG00000115216	NRBP1	PBMC	EUR	JTI	Triglycerides	10.97	5.32747e-28	0.174804	28.8116	1.53336e-182	0.251375	GCST001905	GCST006003	GCST004045	GCST004046	GCST009363	GCST90019523
ENSG00000157992	KRTCAP3	PBMC	EUR	JTI	Triglycerides	-9.33395	1.01995e-20	-0.204311	-22.569	8.7347e-113	-0.292678	GCST001905
ENSG00000175445	LPL	PBMC	EUR	JTI	Triglycerides	-8.43875	3.20752e-17	-0.081486	-9.16597	4.9105e-20	-0.138638	GCST000292	GCST000289	GCST000026	GCST001367	GCST001247	GCST001230	GCST000584	GCST000137	GCST001005	GCST001004	GCST000809	GCST000139	GCST000758	GCST000138	GCST000286	GCST002044	GCST001905	GCST008985	GCST006003	GCST008087	GCST002216	GCST002468	GCST002321	GCST002173	GCST003364	GCST003217	GCST003681	GCST004237	GCST004238	GCST008922	GCST002897	GCST010244	GCST008083	GCST010060	GCST008076	GCST008074	GCST010173	GCST011052
ENSG00000134825	TMEM258	PBMC	EUR	JTI	Triglycerides	6.86654	6.57762e-12	0.177968	17.6627	8.13264e-70	0.234689	GCST007142	GCST002897	GCST008046	GCST009364	GCST90018755	GCST90060561	GCST90060562	GCST90060997	GCST90061006	GCST90060991	GCST90060970	GCST90060987	GCST90060550	GCST90060551	GCST90060554	GCST90060553	GCST90060536	GCST90060556	GCST90060504	GCST90060564	GCST90060559	GCST90019523	GCST006613
ENSG00000160789	LMNA	PBMC	EUR	JTI	WBC_count	-9.68484	3.49762e-22	-0.0568016	-9.62535	6.24928e-22	-0.0739315	GCST90002393	GCST90002398	GCST90026507	GCST90026515	GCST90002351	GCST90018968
ENSG00000116586	LAMTOR2	PBMC	EUR	JTI	WBC_count	-6.56423	5.23028e-11	-0.177187	-8.57734	9.70921e-18	-0.283705	none
ENSG00000157992	KRTCAP3	PBMC	EUR	MASHR	C-reactive_protein	-6.28261	3.32944e-10	-0.0449016	-21.5759	3.0242e-103	-0.046145	none
ENSG00000157895	C12orf43	PBMC	EUR	MASHR	C-reactive_protein	6.04405	1.50297e-09	0.0346505	19.7536	7.46412e-87	0.0377529	GCST002424	GCST001650	GCST000179	GCST008055	GCST90019499
ENSG00000106636	YKT6	PBMC	EUR	MASHR	Fasting_blood_glucose	-8.61476	7.00905e-18	-0.0519468	-32.7269	6.46458e-235	-0.0590799	GCST004206	GCST008032
ENSG00000141096	DPEP3	PBMC	EUR	MASHR	HDL	-6.44793	1.13388e-10	-1.17358	-19.3233	3.41947e-83	-0.0861709	GCST008070	GCST008085	GCST008084	GCST008075	GCST008035	GCST007140	GCST000284	GCST004207	GCST009368	GCST009367
ENSG00000141098	GFOD2	PBMC	EUR	MASHR	HDL	6.44788	1.13422e-10	0.450819	17.0468	3.68922e-65	0.032167	GCST000805	GCST008035	GCST90090989	GCST90092901
ENSG00000248890	HHIP-AS1	PBMC	EUR	MASHR	Height	5.50905	3.60768e-08	0.0243015	6.12133	9.2795e-10	0.034938	GCST008839	GCST008163	GCST001956	GCST000372	GCST000644	GCST000175	GCST000817	GCST002647	GCST002702	GCST002646	GCST008053	GCST90131910	GCST90095033	GCST90090967	GCST90018739	GCST90018959	GCST007841
ENSG00000106636	YKT6	PBMC	EUR	MASHR	Hemoglobin_A1c	-5.71651	1.08735e-08	-0.0509696	-30.7662	7.42849e-208	-0.0325701	GCST006001	GCST90019509	GCST007954
ENSG00000167363	FN3K	PBMC	EUR	MASHR	Hemoglobin_A1c	-5.48749	4.07689e-08	-0.0529858	-24.0712	5.00605e-128	-0.0261293	GCST000803	GCST006001	GCST005145	GCST002270	GCST002390	GCST008034	GCST90002243	GCST90002245	GCST90002246	GCST90002244	GCST007951	GCST007954	GCST007953	GCST008398	GCST005914	GCST90094966	GCST90094967	GCST90094969	GCST90019509
ENSG00000134222	PSRC1	PBMC	EUR	MASHR	LDL	-15.5312	2.13352e-54	-3.12877	-7.11738	1.1e-12	-0.144192	GCST000283	GCST001233	GCST000151	GCST000132	GCST000131	GCST000759	GCST000134	GCST000975	GCST000287	GCST010060	GCST009365	GCST009366	GCST007442	GCST000282	GCST004233	GCST003679	GCST004236	GCST002898	GCST008676	GCST008037	GCST010337	GCST90091552	GCST90091547	GCST90091548	GCST90091550	GCST90091551	GCST90091606	GCST90091600	GCST90091601	GCST90091602	GCST90091741	GCST90091742	GCST90091775	GCST90091776	GCST90091597	GCST90091598	GCST90091599	GCST90091676
ENSG00000134825	TMEM258	PBMC	EUR	MASHR	LDL	-7.05167	1.76784e-12	-4.06281	-11.1953	4.29954e-29	-0.0450055	GCST004233	GCST004236	GCST008593	GCST008037	GCST009365	GCST90092956	GCST90092969	GCST90092908	GCST90092913	GCST90092904	GCST90092905	GCST90092906	GCST90092920	GCST90092925	GCST90092912	GCST90092911	GCST90092916	GCST90092919	GCST90092910	GCST90092927	GCST90092918	GCST90092960	GCST90092973	GCST90092979	GCST90092917	GCST90092921	GCST90092962	GCST90092964	GCST90092963	GCST90092971	GCST90092972	GCST90093017	GCST90092856	GCST90092862	GCST90092864	GCST90092860	GCST90092858	GCST90092869
ENSG00000116641	DOCK7	PBMC	EUR	MASHR	LDL	6.07106	1.27067e-09	4.06182	17.7994	7.13709e-71	0.0896673	GCST000282	GCST000759	GCST008086	GCST002321	GCST002898	GCST010245	GCST008079	GCST008078	GCST010204	GCST008077	GCST009365	GCST009366	GCST006612	GCST011347	GCST002222	GCST004233	GCST008676	GCST008037	GCST90025954	GCST90091640	GCST90091637	GCST90091638	GCST90093000	GCST90092996	GCST90092997	GCST90092998	GCST90092958	GCST90092968	GCST90092956	GCST90092959	GCST90092963	GCST90093001	GCST90092920	GCST90092906	GCST90092913	GCST90092909	GCST90092912	GCST90092916
ENSG00000167460	TPM4	PBMC	EUR	MASHR	Platelet_count	10.744	6.32742e-27	6.59753	24.5722	2.5045e-133	0.113213	GCST008047	GCST001337	GCST003383	GCST004603	GCST90002402	GCST90002357	GCST90026525	GCST90002361	GCST90026509	GCST90056183	GCST90094627	GCST90002356	GCST90018969	GCST008039
ENSG00000148572	NRBF2	PBMC	EUR	MASHR	Platelet_count	-8.17769	2.89339e-16	-4.40621	-28.9263	5.57841e-184	-0.0748123	none
ENSG00000030110	BAK1	PBMC	EUR	MASHR	Platelet_count	-8.15035	3.62887e-16	-3.00489	-36.4733	2.93496e-291	-0.118155	GCST004603	GCST001783	GCST000580	GCST000498	GCST008047	GCST005054	GCST001337	GCST002186	GCST003383	GCST010229	GCST012032	GCST002733	GCST005991	GCST90002402	GCST90002358	GCST90026525	GCST90026509	GCST90018749	GCST90056183	GCST90094627	GCST90018969	GCST008039
ENSG00000214548	MEG3	PBMC	EUR	MASHR	Platelet_count	7.15926	8.1111e-13	3.86681	20.6479	1.01914e-94	0.0542626	none
ENSG00000110395	CBL	PBMC	EUR	MASHR	Platelet_count	-5.76469	8.18069e-09	-7.94943	-25.7114	8.72376e-146	-0.168646	GCST004603	GCST001337	GCST012032	GCST90002402	GCST005991	GCST90002358	GCST90002361	GCST90018749	GCST90056183
ENSG00000134222	PSRC1	PBMC	EUR	MASHR	Total_cholesterol	-13.7901	2.92411e-43	-3.1006	-30.6955	6.54483e-207	-0.0928494	GCST000760	GCST010060	GCST000285	GCST002467	GCST004231	GCST004235	GCST002896	GCST007143	GCST008045	GCST90091587	GCST90091676	GCST90091536	GCST90091727	GCST90140948	GCST90018754	GCST90019501	GCST90092892	GCST006034	GCST007688
ENSG00000116641	DOCK7	PBMC	EUR	MASHR	Total_cholesterol	9.19729	3.67107e-20	6.84714	25.5332	8.4283e-144	0.129329	GCST000285	GCST000760	GCST002321	GCST004209	GCST002896	GCST011346	GCST006034	GCST006614	GCST002221	GCST003214	GCST004235	GCST007143	GCST008045	GCST90025953	GCST90092968	GCST90092956	GCST90092930	GCST90092916	GCST90140948	GCST90092904	GCST90018754	GCST90019501	GCST90092944	GCST90093004	GCST90093016	GCST90092831	GCST90092856	GCST90092868	GCST90010363	GCST90093028	GCST90093040	GCST90092892	GCST90092985	GCST90018974
ENSG00000157992	KRTCAP3	PBMC	EUR	MASHR	Total_cholesterol	-7.13205	9.88849e-13	-2.17391	-12.6212	1.61415e-36	-0.0256493	none
ENSG00000115216	NRBP1	PBMC	EUR	MASHR	Total_cholesterol	6.84743	7.51859e-12	2.58367	9.3088	1.29285e-20	0.0229171	GCST004045	GCST004046
ENSG00000157992	KRTCAP3	PBMC	EUR	MASHR	Triglycerides	-11.0176	3.1424e-28	-0.0391357	-22.6886	5.81193e-114	-0.0794653	GCST001905
ENSG00000116641	DOCK7	PBMC	EUR	MASHR	Triglycerides	10.0372	1.04564e-23	0.08661	37.0289	3.92309e-300	0.198853	GCST000289	GCST000809	GCST000758	GCST000138	GCST008150	GCST006003	GCST008087	GCST002897	GCST008083	GCST008076	GCST010173	GCST008074	GCST011345	GCST005780	GCST009363	GCST009364	GCST011742	GCST000584	GCST000139	GCST000286	GCST007142	GCST002216	GCST003217	GCST004237	GCST004238	GCST008702	GCST009045	GCST008046	GCST90025957	GCST007286	GCST009920	GCST90092983	GCST90092992	GCST90018755	GCST90140949	GCST90092914	GCST90092926	GCST90092978
ENSG00000115216	NRBP1	PBMC	EUR	MASHR	Triglycerides	10.0119	1.35148e-23	0.0440302	26.0006	4.87554e-149	0.0658798	GCST001905	GCST006003	GCST004045	GCST004046	GCST009363	GCST90019523
ENSG00000160613	PCSK7	PBMC	EUR	MASHR	Triglycerides	7.46971	8.0374e-14	0.0935083	28.5679	1.68537e-179	0.219059	GCST001247	GCST007142	GCST003364	GCST008046	GCST90093142	GCST90019523	GCST007849	GCST90092992	GCST90092983	GCST90092954	GCST90092926	GCST90092914	GCST90092978	GCST90092966	GCST90093003	GCST90092829	GCST90092841	GCST90090992	GCST90092866	GCST90092890	GCST90092878	GCST90092902	GCST90093038	GCST90093026	GCST90093050
ENSG00000134825	TMEM258	PBMC	EUR	MASHR	Triglycerides	7.45215	9.18283e-14	0.0577253	18.4818	2.89562e-76	0.0770675	GCST007142	GCST002897	GCST008046	GCST009364	GCST90018755	GCST90060561	GCST90060562	GCST90060997	GCST90061006	GCST90060991	GCST90060970	GCST90060987	GCST90060550	GCST90060551	GCST90060554	GCST90060553	GCST90060536	GCST90060556	GCST90060504	GCST90060564	GCST90060559	GCST90019523	GCST006613
ENSG00000084774	CAD	PBMC	EUR	MASHR	Triglycerides	7.282	3.289e-13	0.0442915	10.4482	1.49409e-25	0.0410539	GCST000789	GCST010244	GCST007142	GCST90013334	GCST90038594	GCST90019523
ENSG00000168092	PAFAH1B2	PBMC	EUR	MASHR	Triglycerides	6.96152	3.36612e-12	0.0689611	11.7269	9.27938e-32	0.0758349	GCST90090992	GCST90019523
ENSG00000160789	LMNA	PBMC	EUR	MASHR	WBC_count	-9.33576	1.00274e-20	-0.0178673	-9.34252	9.40723e-21	-0.0240472	GCST90002393	GCST90002398	GCST90026507	GCST90026515	GCST90002351	GCST90018968
ENSG00000116586	LAMTOR2	PBMC	EUR	MASHR	WBC_count	-8.34124	7.3516e-17	-0.0278628	-9.29611	1.45673e-20	-0.0398859	none
ENSG00000130204	TOMM40	PBMC	EUR	MatrixeQTL	C-reactive_protein	-6.92258	4.435e-12	-0.0545143	-21.3383	5.00902e-101	-0.0503032	GCST001247	GCST000337	GCST001650	GCST000179	GCST002086	GCST008055	GCST012480	GCST009777	GCST90019499
ENSG00000115216	NRBP1	PBMC	EUR	MatrixeQTL	C-reactive_protein	6.30418	2.8972e-10	0.0714209	17.5612	4.88615e-69	0.0575854	none
ENSG00000157895	C12orf43	PBMC	EUR	MatrixeQTL	C-reactive_protein	6.17001	6.82849e-10	0.0356009	17.8705	2.00317e-71	0.034732	GCST002424	GCST001650	GCST000179	GCST008055	GCST90019499
ENSG00000157992	KRTCAP3	PBMC	EUR	MatrixeQTL	C-reactive_protein	-5.9451	2.76294e-09	-0.0519666	-19.1709	6.47793e-82	-0.0500708	none
ENSG00000106636	YKT6	PBMC	EUR	MatrixeQTL	Fasting_blood_glucose	-7.8354	4.67358e-15	-0.042596	-32.6142	2.57768e-233	-0.0552668	GCST004206	GCST008032
ENSG00000141098	GFOD2	PBMC	EUR	MatrixeQTL	HDL	6.82523	8.77829e-12	0.599394	17.4546	3.17755e-68	0.041416	GCST000805	GCST008035	GCST90090989	GCST90092901
ENSG00000141096	DPEP3	PBMC	EUR	MatrixeQTL	HDL	-6.46155	1.03634e-10	-1.62135	-18.9969	1.8101e-80	-0.120541	GCST008070	GCST008085	GCST008084	GCST008075	GCST008035	GCST007140	GCST000284	GCST004207	GCST009368	GCST009367
ENSG00000213398	LCAT	PBMC	EUR	MatrixeQTL	HDL	6.19745	5.73846e-10	1.46045	17.3593	1.67858e-67	0.212652	GCST000805	GCST000284	GCST000135	GCST000755	GCST000974	GCST000290	GCST002223	GCST004234	GCST004232	GCST002899	GCST005446	GCST007850	GCST008035	GCST90025956	GCST90092949	GCST90092899	GCST90092948	GCST90093007	GCST90093009	GCST90093011	GCST90092823	GCST90092826	GCST90092824	GCST90092825	GCST90092827	GCST90092844	GCST90090989	GCST90092851	GCST90092852	GCST90092850	GCST90092846	GCST90092848	GCST90092894	GCST90092896	GCST90092897	GCST90092898	GCST90019510	GCST90092892
ENSG00000134825	TMEM258	PBMC	EUR	MatrixeQTL	LDL	-7.47746	7.57754e-14	-4.40348	-10.5646	4.34653e-26	-0.0471036	GCST004233	GCST004236	GCST008593	GCST008037	GCST009365	GCST90092956	GCST90092969	GCST90092908	GCST90092913	GCST90092904	GCST90092905	GCST90092906	GCST90092920	GCST90092925	GCST90092912	GCST90092911	GCST90092916	GCST90092919	GCST90092910	GCST90092927	GCST90092918	GCST90092960	GCST90092973	GCST90092979	GCST90092917	GCST90092921	GCST90092962	GCST90092964	GCST90092963	GCST90092971	GCST90092972	GCST90093017	GCST90092856	GCST90092862	GCST90092864	GCST90092860	GCST90092858	GCST90092869
ENSG00000130204	TOMM40	PBMC	EUR	MatrixeQTL	LDL	6.26467	3.73608e-10	1.84746	7.29801	2.92054e-13	0.015437	GCST000282	GCST001247	GCST008988	GCST002321	GCST003361	GCST011343	GCST011335	GCST000283	GCST006004	GCST011417	GCST008037	GCST009366	GCST90092963	GCST90092916	GCST90092918	GCST90092958	GCST90092979	GCST90092914	GCST90090990	GCST90092865	GCST90092890	GCST90093037	GCST90019512	GCST007141
ENSG00000167460	TPM4	PBMC	EUR	MatrixeQTL	Platelet_count	9.87659	5.25939e-23	4.42928	24.5855	1.80589e-133	0.0879435	GCST008047	GCST001337	GCST003383	GCST004603	GCST90002402	GCST90002357	GCST90026525	GCST90002361	GCST90026509	GCST90056183	GCST90094627	GCST90002356	GCST90018969	GCST008039
ENSG00000214548	MEG3	PBMC	EUR	MatrixeQTL	Platelet_count	7.2817	3.29652e-13	6.01861	19.074	4.15484e-81	0.0747867	none
ENSG00000148572	NRBF2	PBMC	EUR	MatrixeQTL	Platelet_count	-6.18358	6.26652e-10	-3.12991	-22.4423	1.523e-111	-0.0572232	none
ENSG00000188076	SCGB1C1	PBMC	EUR	MatrixeQTL	Platelet_count	5.64569	1.64523e-08	6.4031	8.85783	8.15898e-19	1.43494	GCST002186	GCST90002402
ENSG00000110395	CBL	PBMC	EUR	MatrixeQTL	Platelet_count	-5.51942	3.40127e-08	-7.31236	-25.5574	4.538e-144	-0.164131	GCST004603	GCST001337	GCST012032	GCST90002402	GCST005991	GCST90002358	GCST90002361	GCST90018749	GCST90056183
ENSG00000116641	DOCK7	PBMC	EUR	MatrixeQTL	Total_cholesterol	7.92359	2.30753e-15	3.82526	25.5873	2.11225e-144	0.0856492	GCST000285	GCST000760	GCST002321	GCST004209	GCST002896	GCST011346	GCST006034	GCST006614	GCST002221	GCST003214	GCST004235	GCST007143	GCST008045	GCST90025953	GCST90092968	GCST90092956	GCST90092930	GCST90092916	GCST90140948	GCST90092904	GCST90018754	GCST90019501	GCST90092944	GCST90093004	GCST90093016	GCST90092831	GCST90092856	GCST90092868	GCST90010363	GCST90093028	GCST90093040	GCST90092892	GCST90092985	GCST90018974
ENSG00000115216	NRBP1	PBMC	EUR	MatrixeQTL	Total_cholesterol	7.19129	6.41823e-13	3.49651	9.75655	1.72943e-22	0.0304736	GCST004045	GCST004046
ENSG00000157992	KRTCAP3	PBMC	EUR	MatrixeQTL	Total_cholesterol	-6.90273	5.10126e-12	-2.57242	-10.8001	3.43877e-27	-0.0268044	none
ENSG00000157992	KRTCAP3	PBMC	EUR	MatrixeQTL	Triglycerides	-10.4431	1.57589e-25	-0.0454103	-22.6882	5.85624e-114	-0.0760909	GCST001905
ENSG00000115216	NRBP1	PBMC	EUR	MatrixeQTL	Triglycerides	10.3497	4.19934e-25	0.0589542	27.092	1.22224e-161	0.0871066	GCST001905	GCST006003	GCST004045	GCST004046	GCST009363	GCST90019523
ENSG00000116641	DOCK7	PBMC	EUR	MatrixeQTL	Triglycerides	8.55454	1.18339e-17	0.0479522	37.6616	0	0.13117	GCST000289	GCST000809	GCST000758	GCST000138	GCST008150	GCST006003	GCST008087	GCST002897	GCST008083	GCST008076	GCST010173	GCST008074	GCST011345	GCST005780	GCST009363	GCST009364	GCST011742	GCST000584	GCST000139	GCST000286	GCST007142	GCST002216	GCST003217	GCST004237	GCST004238	GCST008702	GCST009045	GCST008046	GCST90025957	GCST007286	GCST009920	GCST90092983	GCST90092992	GCST90018755	GCST90140949	GCST90092914	GCST90092926	GCST90092978
ENSG00000134825	TMEM258	PBMC	EUR	MatrixeQTL	Triglycerides	7.08686	1.37193e-12	0.0565376	17.7703	1.20045e-70	0.0821426	GCST007142	GCST002897	GCST008046	GCST009364	GCST90018755	GCST90060561	GCST90060562	GCST90060997	GCST90061006	GCST90060991	GCST90060970	GCST90060987	GCST90060550	GCST90060551	GCST90060554	GCST90060553	GCST90060536	GCST90060556	GCST90060504	GCST90060564	GCST90060559	GCST90019523	GCST006613
ENSG00000084774	CAD	PBMC	EUR	MatrixeQTL	Triglycerides	6.53359	6.42111e-11	0.0530226	9.21479	3.11874e-20	0.0476648	GCST000789	GCST010244	GCST007142	GCST90013334	GCST90038594	GCST90019523
ENSG00000168092	PAFAH1B2	PBMC	EUR	MatrixeQTL	Triglycerides	6.17748	6.51329e-10	0.0508545	14.4638	2.05022e-47	0.0662128	GCST90090992	GCST90019523
ENSG00000160613	PCSK7	PBMC	EUR	MatrixeQTL	Triglycerides	5.74016	9.45885e-09	0.127177	20.4184	1.14798e-92	0.269558	GCST001247	GCST007142	GCST003364	GCST008046	GCST90093142	GCST90019523	GCST007849	GCST90092992	GCST90092983	GCST90092954	GCST90092926	GCST90092914	GCST90092978	GCST90092966	GCST90093003	GCST90092829	GCST90092841	GCST90090992	GCST90092866	GCST90092890	GCST90092878	GCST90092902	GCST90093038	GCST90093026	GCST90093050
ENSG00000138074	SLC5A6	PBMC	EUR	MatrixeQTL	Triglycerides	5.68883	1.2791e-08	0.0153042	10.8985	1.17153e-27	0.0180359	GCST009363	GCST009364	GCST90019523
ENSG00000160789	LMNA	PBMC	EUR	MatrixeQTL	WBC_count	-11.3733	5.68131e-30	-0.0205207	-9.46059	3.06218e-21	-0.0241354	GCST90002393	GCST90002398	GCST90026507	GCST90026515	GCST90002351	GCST90018968
ENSG00000008838	MED24	PBMC	EUR	MatrixeQTL	WBC_count	-9.13256	6.68989e-20	-0.0267291	-41.6275	0	-0.171209	GCST001137	GCST002557	GCST90002381	GCST005974	GCST90026524	GCST90056179	GCST90002344	GCST90002340
ENSG00000116586	LAMTOR2	PBMC	EUR	MatrixeQTL	WBC_count	-8.40443	4.2994e-17	-0.035103	-9.20643	3.3715e-20	-0.0477109	none
ENSG00000186074	CD300LF	PBMC	EUR	TIGAR	C-reactive_protein	7.29516	2.98295e-13	1.6278	12.0417	2.14506e-33	0.904971	GCST007614	GCST007615	GCST009777	GCST90029070	GCST90018950
ENSG00000084774	CAD	PBMC	EUR	TIGAR	C-reactive_protein	-6.80386	1.01856e-11	-44.3494	-19.1632	7.51517e-82	-36.8336	GCST001385	GCST008055	GCST009777	GCST90019499
ENSG00000261114	RP11-325K4	PBMC	EUR	TIGAR	HDL	-11.9124	1.02014e-32	-1290.74	-20.2271	5.65691e-91	-80.3123	none
ENSG00000213398	LCAT	PBMC	EUR	TIGAR	HDL	6.47201	9.67059e-11	2367.37	17.555	5.44364e-69	238.36	GCST000805	GCST000284	GCST000135	GCST000755	GCST000974	GCST000290	GCST002223	GCST004234	GCST004232	GCST002899	GCST005446	GCST007850	GCST008035	GCST90025956	GCST90092949	GCST90092899	GCST90092948	GCST90093007	GCST90093009	GCST90093011	GCST90092823	GCST90092826	GCST90092824	GCST90092825	GCST90092827	GCST90092844	GCST90090989	GCST90092851	GCST90092852	GCST90092850	GCST90092846	GCST90092848	GCST90092894	GCST90092896	GCST90092897	GCST90092898	GCST90019510	GCST90092892
ENSG00000261270	RP11-325K4	PBMC	EUR	TIGAR	HDL	-6.38365	1.72914e-10	-156.649	-13.3406	1.34395e-40	-8.10808	none
ENSG00000141098	GFOD2	PBMC	EUR	TIGAR	HDL	6.2966	3.04249e-10	31.9825	17.8833	1.59105e-71	2.36947	GCST000805	GCST008035	GCST90090989	GCST90092901
ENSG00000175445	LPL	PBMC	EUR	TIGAR	HDL	5.45594	4.87147e-08	1.82956	35.1958	2.31467e-271	12.8105	GCST003304	GCST004537	GCST000184	GCST000753	GCST000288	GCST000240	GCST001247	GCST001237	GCST000583	GCST001005	GCST000805	GCST000135	GCST000755	GCST000133	GCST000974	GCST000290	GCST002043	GCST008987	GCST006005	GCST008070	GCST008085	GCST008084	GCST002223	GCST002321	GCST003363	GCST003215	GCST004234	GCST004232	GCST004207	GCST002899	GCST010060	GCST008075	GCST009528	GCST009527	GCST011348	GCST010242	GCST005776	GCST009368
ENSG00000134222	PSRC1	PBMC	EUR	TIGAR	LDL	-18.5358	1.06272e-76	-13.8366	-16.5326	2.13609e-61	-1.97787	GCST000283	GCST001233	GCST000151	GCST000132	GCST000131	GCST000759	GCST000134	GCST000975	GCST000287	GCST010060	GCST009365	GCST009366	GCST007442	GCST000282	GCST004233	GCST003679	GCST004236	GCST002898	GCST008676	GCST008037	GCST010337	GCST90091552	GCST90091547	GCST90091548	GCST90091550	GCST90091551	GCST90091606	GCST90091600	GCST90091601	GCST90091602	GCST90091741	GCST90091742	GCST90091775	GCST90091776	GCST90091597	GCST90091598	GCST90091599	GCST90091676
ENSG00000134825	TMEM258	PBMC	EUR	TIGAR	LDL	-6.42048	1.35843e-10	-91.0397	-11.5393	8.35652e-31	-1.15773	GCST004233	GCST004236	GCST008593	GCST008037	GCST009365	GCST90092956	GCST90092969	GCST90092908	GCST90092913	GCST90092904	GCST90092905	GCST90092906	GCST90092920	GCST90092925	GCST90092912	GCST90092911	GCST90092916	GCST90092919	GCST90092910	GCST90092927	GCST90092918	GCST90092960	GCST90092973	GCST90092979	GCST90092917	GCST90092921	GCST90092962	GCST90092964	GCST90092963	GCST90092971	GCST90092972	GCST90093017	GCST90092856	GCST90092862	GCST90092864	GCST90092860	GCST90092858	GCST90092869
ENSG00000189045	ANKDD1B	PBMC	EUR	TIGAR	LDL	-5.83147	5.494e-09	-668.705	-20.61	2.23191e-94	-18.1454	GCST008037	GCST007141	GCST90018741	GCST90092857	GCST90092867	GCST90019512
ENSG00000214548	MEG3	PBMC	EUR	TIGAR	Platelet_count	7.14796	8.80773e-13	14.3951	22.4392	1.63218e-111	0.236256	none
ENSG00000188076	SCGB1C1	PBMC	EUR	TIGAR	Platelet_count	5.60301	2.10662e-08	8.88699	10.3503	4.17316e-25	2.15162	GCST002186	GCST90002402
ENSG00000134222	PSRC1	PBMC	EUR	TIGAR	Total_cholesterol	-16.689	1.57593e-62	-13.9086	-14.3224	1.58486e-46	-1.72636	GCST000760	GCST010060	GCST000285	GCST002467	GCST004231	GCST004235	GCST002896	GCST007143	GCST008045	GCST90091587	GCST90091676	GCST90091536	GCST90091727	GCST90140948	GCST90018754	GCST90019501	GCST90092892	GCST006034	GCST007688
ENSG00000189045	ANKDD1B	PBMC	EUR	TIGAR	Total_cholesterol	-6.19106	5.97625e-10	-789.812	-21.6083	1.49999e-103	-19.1308	GCST007143	GCST008045	GCST010060	GCST006034	GCST90019501	GCST90018754
ENSG00000157992	KRTCAP3	PBMC	EUR	TIGAR	Total_cholesterol	-5.72012	1.06448e-08	-139.004	-7.8385	4.55949e-15	-1.2842	none
ENSG00000084774	CAD	PBMC	EUR	TIGAR	Total_cholesterol	-5.65136	1.59181e-08	-1541.52	-14.2444	4.85628e-46	-26.2746	GCST007143	GCST90019501
ENSG00000157992	KRTCAP3	PBMC	EUR	TIGAR	Triglycerides	-8.81422	1.20521e-18	-2.49659	-22.9029	4.34773e-116	-3.88837	GCST001905
ENSG00000175445	LPL	PBMC	EUR	TIGAR	Triglycerides	-8.55964	1.13222e-17	-0.102795	-37.8076	0	-11.382	GCST000292	GCST000289	GCST000026	GCST001367	GCST001247	GCST001230	GCST000584	GCST000137	GCST001005	GCST001004	GCST000809	GCST000139	GCST000758	GCST000138	GCST000286	GCST002044	GCST001905	GCST008985	GCST006003	GCST008087	GCST002216	GCST002468	GCST002321	GCST002173	GCST003364	GCST003217	GCST003681	GCST004237	GCST004238	GCST008922	GCST002897	GCST010244	GCST008083	GCST010060	GCST008076	GCST008074	GCST010173	GCST011052
ENSG00000084774	CAD	PBMC	EUR	TIGAR	Triglycerides	-8.08429	6.25292e-16	-26.2146	-17.8919	1.36345e-71	-41.3111	GCST000789	GCST010244	GCST007142	GCST90013334	GCST90038594	GCST90019523
ENSG00000134825	TMEM258	PBMC	EUR	TIGAR	Triglycerides	6.56575	5.17722e-11	1.23917	18.7784	1.13531e-78	1.95243	GCST007142	GCST002897	GCST008046	GCST009364	GCST90018755	GCST90060561	GCST90060562	GCST90060997	GCST90061006	GCST90060991	GCST90060970	GCST90060987	GCST90060550	GCST90060551	GCST90060554	GCST90060553	GCST90060536	GCST90060556	GCST90060504	GCST90060564	GCST90060559	GCST90019523	GCST006613
ENSG00000116586	LAMTOR2	PBMC	EUR	TIGAR	WBC_count	-9.3507	8.7067e-21	-1.69774	-9.79004	1.24245e-22	-2.36982	none
ENSG00000160789	LMNA	PBMC	EUR	TIGAR	WBC_count	-8.90699	5.24366e-19	-0.154997	-9.35323	8.5015e-21	-0.218893	GCST90002393	GCST90002398	GCST90026507	GCST90026515	GCST90002351	GCST90018968
ENSG00000008838	MED24	PBMC	EUR	TIGAR	WBC_count	-6.77489	1.24499e-11	-2.45123	-13.7425	5.65127e-43	-5.89514	GCST001137	GCST002557	GCST90002381	GCST005974	GCST90026524	GCST90056179	GCST90002344	GCST90002340
ENSG00000130204	TOMM40	PBMC	HIS	EN	C-reactive_protein	-10.9983	3.89213e-28	-0.306338	-18.0962	3.41278e-73	-0.220583	GCST001247	GCST000337	GCST001650	GCST000179	GCST002086	GCST008055	GCST012480	GCST009777	GCST90019499
ENSG00000141098	GFOD2	PBMC	HIS	EN	HDL	7.56786	3.79414e-14	2.88296	19.2101	3.0477e-82	0.203697	GCST000805	GCST008035	GCST90090989	GCST90092901
ENSG00000175445	LPL	PBMC	HIS	EN	HDL	7.54366	4.56945e-14	1.1225	11.2566	2.14772e-29	0.0788338	GCST003304	GCST004537	GCST000184	GCST000753	GCST000288	GCST000240	GCST001247	GCST001237	GCST000583	GCST001005	GCST000805	GCST000135	GCST000755	GCST000133	GCST000974	GCST000290	GCST002043	GCST008987	GCST006005	GCST008070	GCST008085	GCST008084	GCST002223	GCST002321	GCST003363	GCST003215	GCST004234	GCST004232	GCST004207	GCST002899	GCST010060	GCST008075	GCST009528	GCST009527	GCST011348	GCST010242	GCST005776	GCST009368
ENSG00000141096	DPEP3	PBMC	HIS	EN	HDL	-5.86506	4.48979e-09	-3.07218	-15.7685	5.12239e-56	-0.186012	GCST008070	GCST008085	GCST008084	GCST008075	GCST008035	GCST007140	GCST000284	GCST004207	GCST009368	GCST009367
ENSG00000262528	LA16c-349E10.1	PBMC	HIS	EN	Mean_corpuscular_hemoglobin	6.04605	1.4844e-09	0.353757	10.777	4.41917e-27	0.49609	none
ENSG00000030110	BAK1	PBMC	HIS	EN	Platelet_count	-11.2769	1.7067e-29	-7.86792	-35.9674	2.70246e-283	-0.257919	GCST004603	GCST001783	GCST000580	GCST000498	GCST008047	GCST005054	GCST001337	GCST002186	GCST003383	GCST010229	GCST012032	GCST002733	GCST005991	GCST90002402	GCST90002358	GCST90026525	GCST90026509	GCST90018749	GCST90056183	GCST90094627	GCST90018969	GCST008039
ENSG00000167460	TPM4	PBMC	HIS	EN	Platelet_count	7.98026	1.4603e-15	6.98053	19.7125	1.6859e-86	0.152638	GCST008047	GCST001337	GCST003383	GCST004603	GCST90002402	GCST90002357	GCST90026525	GCST90002361	GCST90026509	GCST90056183	GCST90094627	GCST90002356	GCST90018969	GCST008039
ENSG00000214548	MEG3	PBMC	HIS	EN	Platelet_count	6.35369	2.10215e-10	24.4057	16.9488	1.96399e-64	0.28662	none
ENSG00000148572	NRBF2	PBMC	HIS	EN	Platelet_count	-5.89633	3.71664e-09	-5.62734	-22.2896	4.66513e-110	-0.115162	none
ENSG00000134222	PSRC1	PBMC	HIS	EN	Total_cholesterol	-15.0208	5.36803e-51	-14.6214	-38.4743	0	-0.875672	GCST000760	GCST010060	GCST000285	GCST002467	GCST004231	GCST004235	GCST002896	GCST007143	GCST008045	GCST90091587	GCST90091676	GCST90091536	GCST90091727	GCST90140948	GCST90018754	GCST90019501	GCST90092892	GCST006034	GCST007688
ENSG00000175445	LPL	PBMC	HIS	EN	Triglycerides	-8.90752	5.21852e-19	-0.0479082	-9.30959	1.28333e-20	-0.0622133	GCST000292	GCST000289	GCST000026	GCST001367	GCST001247	GCST001230	GCST000584	GCST000137	GCST001005	GCST001004	GCST000809	GCST000139	GCST000758	GCST000138	GCST000286	GCST002044	GCST001905	GCST008985	GCST006003	GCST008087	GCST002216	GCST002468	GCST002321	GCST002173	GCST003364	GCST003217	GCST003681	GCST004237	GCST004238	GCST008922	GCST002897	GCST010244	GCST008083	GCST010060	GCST008076	GCST008074	GCST010173	GCST011052
ENSG00000157992	KRTCAP3	PBMC	HIS	EN	Triglycerides	-8.54845	1.24748e-17	-0.176758	-22.2834	5.35282e-110	-0.27778	GCST001905
ENSG00000115216	NRBP1	PBMC	HIS	EN	Triglycerides	6.81864	9.19082e-12	0.0622237	12.5369	4.68765e-36	0.0754161	GCST001905	GCST006003	GCST004045	GCST004046	GCST009363	GCST90019523
ENSG00000084774	CAD	PBMC	HIS	EN	Triglycerides	6.27368	3.52616e-10	0.0974115	11.7609	6.20498e-32	0.130514	GCST000789	GCST010244	GCST007142	GCST90013334	GCST90038594	GCST90019523
ENSG00000116641	DOCK7	PBMC	HIS	EN	Triglycerides	5.73346	9.84012e-09	0.0877776	25.7176	7.43782e-146	0.258341	GCST000289	GCST000809	GCST000758	GCST000138	GCST008150	GCST006003	GCST008087	GCST002897	GCST008083	GCST008076	GCST010173	GCST008074	GCST011345	GCST005780	GCST009363	GCST009364	GCST011742	GCST000584	GCST000139	GCST000286	GCST007142	GCST002216	GCST003217	GCST004237	GCST004238	GCST008702	GCST009045	GCST008046	GCST90025957	GCST007286	GCST009920	GCST90092983	GCST90092992	GCST90018755	GCST90140949	GCST90092914	GCST90092926	GCST90092978
ENSG00000008838	MED24	PBMC	HIS	EN	WBC_count	-8.24691	1.62537e-16	-0.389892	-37.4316	1.19895e-306	-1.50834	GCST001137	GCST002557	GCST90002381	GCST005974	GCST90026524	GCST90056179	GCST90002344	GCST90002340
ENSG00000160789	LMNA	PBMC	HIS	EN	WBC_count	-7.1708	7.456e-13	-0.029399	-7.6256	2.42905e-14	-0.0494352	GCST90002393	GCST90002398	GCST90026507	GCST90026515	GCST90002351	GCST90018968
ENSG00000162747	FCGR3B	PBMC	HIS	EN	WBC_count	-6.41671	1.39255e-10	-0.0503378	-5.76211	8.30706e-09	-0.0580897	GCST90002393	GCST90002379	GCST004629	GCST004613	GCST004620	GCST90002292	GCST90002296	GCST90002351	GCST90002398	GCST90018968
ENSG00000130204	TOMM40	PBMC	HIS	JTI	C-reactive_protein	-11.946	6.81507e-33	-0.457229	-22.6405	1.73122e-113	-0.441043	GCST001247	GCST000337	GCST001650	GCST000179	GCST002086	GCST008055	GCST012480	GCST009777	GCST90019499
ENSG00000106636	YKT6	PBMC	HIS	JTI	Fasting_blood_glucose	-7.65102	1.99387e-14	-0.22643	-31.9307	1.00059e-223	-0.296191	GCST004206	GCST008032
ENSG00000175445	LPL	PBMC	HIS	JTI	HDL	8.49579	1.96584e-17	2.17443	7.28203	3.28846e-13	0.141684	GCST003304	GCST004537	GCST000184	GCST000753	GCST000288	GCST000240	GCST001247	GCST001237	GCST000583	GCST001005	GCST000805	GCST000135	GCST000755	GCST000133	GCST000974	GCST000290	GCST002043	GCST008987	GCST006005	GCST008070	GCST008085	GCST008084	GCST002223	GCST002321	GCST003363	GCST003215	GCST004234	GCST004232	GCST004207	GCST002899	GCST010060	GCST008075	GCST009528	GCST009527	GCST011348	GCST010242	GCST005776	GCST009368
ENSG00000141098	GFOD2	PBMC	HIS	JTI	HDL	7.5761	3.56104e-14	4.99831	17.765	1.31831e-70	0.318629	GCST000805	GCST008035	GCST90090989	GCST90092901
ENSG00000141096	DPEP3	PBMC	HIS	JTI	HDL	-6.0945	1.09779e-09	-11.2639	-16.4983	3.77468e-61	-0.65011	GCST008070	GCST008085	GCST008084	GCST008075	GCST008035	GCST007140	GCST000284	GCST004207	GCST009368	GCST009367
ENSG00000130204	TOMM40	PBMC	HIS	JTI	HDL	-5.45269	4.96139e-08	-2.85721	-13.1229	2.43593e-39	-0.145472	GCST000288	GCST001237	GCST007827	GCST011328	GCST011327	GCST011344	GCST011336	GCST009367	GCST90092949	GCST90092950	GCST90092953	GCST90092948	GCST90092951	GCST90092944	GCST90092946	GCST90092952	GCST90093004	GCST90093005	GCST90093006	GCST90093007	GCST90093008	GCST90093010	GCST90093009	GCST90093011	GCST90093012	GCST90093013	GCST90093014	GCST90092845	GCST90092826	GCST90092844	GCST90092849	GCST90092848	GCST90092850	GCST90092851	GCST90092847	GCST90092846	GCST90092853	GCST90092854
ENSG00000248890	HHIP-AS1	PBMC	HIS	JTI	Height	5.50365	3.71999e-08	0.398419	6.00433	1.92127e-09	0.56184	GCST008839	GCST008163	GCST001956	GCST000372	GCST000644	GCST000175	GCST000817	GCST002647	GCST002702	GCST002646	GCST008053	GCST90131910	GCST90095033	GCST90090967	GCST90018739	GCST90018959	GCST007841
ENSG00000102032	RENBP	PBMC	HIS	JTI	Hemoglobin_A1c	9.57217	1.04682e-21	1.00843	9.28767	1.57705e-20	0.453671	none
ENSG00000169057	MECP2	PBMC	HIS	JTI	Hemoglobin_A1c	-8.85955	8.03397e-19	-1.68658	-6.62235	3.5353e-11	-0.343083	none
ENSG00000102119	EMD	PBMC	HIS	JTI	Hemoglobin_A1c	-6.32597	2.51652e-10	-0.327552	-6.23668	4.4696e-10	-0.0438487	none
ENSG00000185010	F8	PBMC	HIS	JTI	Hemoglobin_A1c	6.32436	2.54277e-10	0.230667	5.80477	6.44557e-09	0.0795004	none
ENSG00000167895	TMC8	PBMC	HIS	JTI	Hemoglobin_A1c	-5.80903	6.28359e-09	-0.291602	-15.1313	1.00703e-51	-0.0837717	GCST005145	GCST006001	GCST008034	GCST90019509
ENSG00000013563	DNASE1L1	PBMC	HIS	JTI	Hemoglobin_A1c	-5.68698	1.29303e-08	-0.178671	-5.88477	3.98599e-09	-0.0231518	none
ENSG00000134825	TMEM258	PBMC	HIS	JTI	LDL	-5.93802	2.8849e-09	-20.8631	-5.97917	2.24282e-09	-0.168811	GCST004233	GCST004236	GCST008593	GCST008037	GCST009365	GCST90092956	GCST90092969	GCST90092908	GCST90092913	GCST90092904	GCST90092905	GCST90092906	GCST90092920	GCST90092925	GCST90092912	GCST90092911	GCST90092916	GCST90092919	GCST90092910	GCST90092927	GCST90092918	GCST90092960	GCST90092973	GCST90092979	GCST90092917	GCST90092921	GCST90092962	GCST90092964	GCST90092963	GCST90092971	GCST90092972	GCST90093017	GCST90092856	GCST90092862	GCST90092864	GCST90092860	GCST90092858	GCST90092869
ENSG00000189045	ANKDD1B	PBMC	HIS	JTI	LDL	-5.91545	3.30977e-09	-14.9776	-20.3647	3.44178e-92	-0.400389	GCST008037	GCST007141	GCST90018741	GCST90092857	GCST90092867	GCST90019512
ENSG00000149485	FADS1	PBMC	HIS	JTI	LDL	-5.88816	3.90512e-09	-21.0978	-10.5638	4.38434e-26	-0.293015	GCST000283	GCST000759	GCST002222	GCST004233	GCST004236	GCST002898	GCST009365	GCST009366	GCST008086	GCST008676	GCST010245	GCST008079	GCST008078	GCST010204	GCST008077	GCST011347	GCST008037	GCST007284	GCST90092999	GCST90092909	GCST90018741	GCST90092926	GCST90092959	GCST90092965	GCST90093018	GCST90092861	GCST90092868	GCST90092872	GCST90092890	GCST90092875	GCST90092878	GCST90092876	GCST90092874	GCST90010364	GCST90093022	GCST90093045	GCST90093044	GCST90093047
ENSG00000262528	LA16c-349E10	PBMC	HIS	JTI	Mean_corpuscular_hemoglobin	8.15592	3.46541e-16	2.2752	15.4517	7.34958e-54	3.82223	none
ENSG00000030110	BAK1	PBMC	HIS	JTI	Platelet_count	-11.5681	5.98223e-31	-8.30718	-36.5519	1.66308e-292	-0.293783	GCST004603	GCST001783	GCST000580	GCST000498	GCST008047	GCST005054	GCST001337	GCST002186	GCST003383	GCST010229	GCST012032	GCST002733	GCST005991	GCST90002402	GCST90002358	GCST90026525	GCST90026509	GCST90018749	GCST90056183	GCST90094627	GCST90018969	GCST008039
ENSG00000167460	TPM4	PBMC	HIS	JTI	Platelet_count	8.50855	1.76121e-17	9.63118	22.841	1.79406e-115	0.234248	GCST008047	GCST001337	GCST003383	GCST004603	GCST90002402	GCST90002357	GCST90026525	GCST90002361	GCST90026509	GCST90056183	GCST90094627	GCST90002356	GCST90018969	GCST008039
ENSG00000214548	MEG3	PBMC	HIS	JTI	Platelet_count	6.77072	1.28144e-11	31.7085	20.5264	1.25093e-93	0.437827	none
ENSG00000148572	NRBF2	PBMC	HIS	JTI	Platelet_count	-6.05484	1.40555e-09	-6.52441	-21.3059	1.00126e-100	-0.137321	none
ENSG00000110395	CBL	PBMC	HIS	JTI	Platelet_count	-5.74086	9.41942e-09	-76.6013	-23.1889	5.88745e-119	-1.58748	GCST004603	GCST001337	GCST012032	GCST90002402	GCST005991	GCST90002358	GCST90002361	GCST90018749	GCST90056183
ENSG00000116641	DOCK7	PBMC	HIS	JTI	Total_cholesterol	7.17732	7.10887e-13	31.1824	25.3728	5.02983e-142	0.771805	GCST000285	GCST000760	GCST002321	GCST004209	GCST002896	GCST011346	GCST006034	GCST006614	GCST002221	GCST003214	GCST004235	GCST007143	GCST008045	GCST90025953	GCST90092968	GCST90092956	GCST90092930	GCST90092916	GCST90140948	GCST90092904	GCST90018754	GCST90019501	GCST90092944	GCST90093004	GCST90093016	GCST90092831	GCST90092856	GCST90092868	GCST90010363	GCST90093028	GCST90093040	GCST90092892	GCST90092985	GCST90018974
ENSG00000189045	ANKDD1B	PBMC	HIS	JTI	Total_cholesterol	-6.2008	5.61759e-10	-17.4621	-21.394	1.51832e-101	-0.423013	GCST007143	GCST008045	GCST010060	GCST006034	GCST90019501	GCST90018754
ENSG00000157992	KRTCAP3	PBMC	HIS	JTI	Triglycerides	-8.37789	5.38833e-17	-0.26887	-21.8936	2.98627e-106	-0.423204	GCST001905
ENSG00000115216	NRBP1	PBMC	HIS	JTI	Triglycerides	7.82981	4.88603e-15	0.101149	12.655	1.05021e-36	0.130037	GCST001905	GCST006003	GCST004045	GCST004046	GCST009363	GCST90019523
ENSG00000116641	DOCK7	PBMC	HIS	JTI	Triglycerides	7.78572	6.93178e-15	0.392362	38.2313	0	1.19684	GCST000289	GCST000809	GCST000758	GCST000138	GCST008150	GCST006003	GCST008087	GCST002897	GCST008083	GCST008076	GCST010173	GCST008074	GCST011345	GCST005780	GCST009363	GCST009364	GCST011742	GCST000584	GCST000139	GCST000286	GCST007142	GCST002216	GCST003217	GCST004237	GCST004238	GCST008702	GCST009045	GCST008046	GCST90025957	GCST007286	GCST009920	GCST90092983	GCST90092992	GCST90018755	GCST90140949	GCST90092914	GCST90092926	GCST90092978
ENSG00000084774	CAD	PBMC	HIS	JTI	Triglycerides	7.03507	1.99168e-12	0.212428	16.5094	3.14016e-61	0.352855	GCST000789	GCST010244	GCST007142	GCST90013334	GCST90038594	GCST90019523
ENSG00000149485	FADS1	PBMC	HIS	JTI	Triglycerides	6.08599	1.15777e-09	0.291034	17.6704	7.08916e-70	0.511417	GCST000758	GCST000286	GCST002216	GCST004237	GCST008862	GCST002897	GCST000809	GCST007142	GCST006003	GCST008087	GCST004045	GCST004046	GCST003681	GCST008922	GCST008702	GCST008083	GCST010244	GCST008076	GCST010173	GCST008074	GCST008046	GCST011345	GCST009363	GCST009920	GCST90092926	GCST90060561	GCST90060564	GCST90060562	GCST90060970	GCST90061006	GCST90060997	GCST90060987	GCST90060991	GCST90060551	GCST90060554	GCST90060553	GCST90060536	GCST90060556
ENSG00000160789	LMNA	PBMC	HIS	JTI	WBC_count	-10.302	6.90253e-25	-0.0576192	-9.45426	3.25312e-21	-0.0747146	GCST90002393	GCST90002398	GCST90026507	GCST90026515	GCST90002351	GCST90018968
ENSG00000008838	MED24	PBMC	HIS	JTI	WBC_count	-8.24691	1.62536e-16	-0.361396	-37.4327	1.14929e-306	-1.3981	GCST001137	GCST002557	GCST90002381	GCST005974	GCST90026524	GCST90056179	GCST90002344	GCST90002340
ENSG00000157992	KRTCAP3	PBMC	HIS	MASHR	C-reactive_protein	-6.23732	4.45142e-10	-0.0449735	-21.5101	1.25339e-102	-0.0465033	none
ENSG00000157895	C12orf43	PBMC	HIS	MASHR	C-reactive_protein	6.09358	1.10414e-09	0.0319859	19.8245	1.83139e-87	0.033585	GCST002424	GCST001650	GCST000179	GCST008055	GCST90019499
ENSG00000106636	YKT6	PBMC	HIS	MASHR	Fasting_blood_glucose	-8.97758	2.76781e-19	-0.0632875	-34.3549	1.191e-258	-0.0735317	GCST004206	GCST008032
ENSG00000141096	DPEP3	PBMC	HIS	MASHR	HDL	-7.0243	2.1514e-12	-1.22771	-20.3864	2.20852e-92	-0.0901825	GCST008070	GCST008085	GCST008084	GCST008075	GCST008035	GCST007140	GCST000284	GCST004207	GCST009368	GCST009367
ENSG00000141098	GFOD2	PBMC	HIS	MASHR	HDL	6.90056	5.17995e-12	0.629254	17.9881	2.41613e-72	0.0446453	GCST000805	GCST008035	GCST90090989	GCST90092901
ENSG00000126895	AVPR2	PBMC	HIS	MASHR	Hemoglobin_A1c	-13.5815	5.15594e-42	-0.683605	-20.1239	4.55902e-90	-0.598989	none
ENSG00000102032	RENBP	PBMC	HIS	MASHR	Hemoglobin_A1c	10.7361	6.89039e-27	0.287271	13.6132	3.34134e-42	0.197986	none
ENSG00000106636	YKT6	PBMC	HIS	MASHR	Hemoglobin_A1c	-5.95	2.6815e-09	-0.0619696	-32.3	7.00417e-229	-0.0405457	GCST006001	GCST90019509	GCST007954
ENSG00000167363	FN3K	PBMC	HIS	MASHR	Hemoglobin_A1c	-5.74814	9.02325e-09	-0.0526352	-24.9839	9.15883e-138	-0.0256572	GCST000803	GCST006001	GCST005145	GCST002270	GCST002390	GCST008034	GCST90002243	GCST90002245	GCST90002246	GCST90002244	GCST007951	GCST007954	GCST007953	GCST008398	GCST005914	GCST90094966	GCST90094967	GCST90094969	GCST90019509
ENSG00000169057	MECP2	PBMC	HIS	MASHR	Hemoglobin_A1c	-5.4749	4.37758e-08	-0.391911	-9.71432	2.61986e-22	-0.29367	none
ENSG00000134222	PSRC1	PBMC	HIS	MASHR	LDL	-16.5083	3.19704e-61	-3.61743	-7.11738	1.1e-12	-0.175823	GCST000283	GCST001233	GCST000151	GCST000132	GCST000131	GCST000759	GCST000134	GCST000975	GCST000287	GCST010060	GCST009365	GCST009366	GCST007442	GCST000282	GCST004233	GCST003679	GCST004236	GCST002898	GCST008676	GCST008037	GCST010337	GCST90091552	GCST90091547	GCST90091548	GCST90091550	GCST90091551	GCST90091606	GCST90091600	GCST90091601	GCST90091602	GCST90091741	GCST90091742	GCST90091775	GCST90091776	GCST90091597	GCST90091598	GCST90091599	GCST90091676
ENSG00000134825	TMEM258	PBMC	HIS	MASHR	LDL	-6.92444	4.37688e-12	-3.93581	-10.996	3.99533e-28	-0.043629	GCST004233	GCST004236	GCST008593	GCST008037	GCST009365	GCST90092956	GCST90092969	GCST90092908	GCST90092913	GCST90092904	GCST90092905	GCST90092906	GCST90092920	GCST90092925	GCST90092912	GCST90092911	GCST90092916	GCST90092919	GCST90092910	GCST90092927	GCST90092918	GCST90092960	GCST90092973	GCST90092979	GCST90092917	GCST90092921	GCST90092962	GCST90092964	GCST90092963	GCST90092971	GCST90092972	GCST90093017	GCST90092856	GCST90092862	GCST90092864	GCST90092860	GCST90092858	GCST90092869
ENSG00000116641	DOCK7	PBMC	HIS	MASHR	LDL	6.08213	1.18596e-09	4.07664	17.8318	4.00243e-71	0.0899938	GCST000282	GCST000759	GCST008086	GCST002321	GCST002898	GCST010245	GCST008079	GCST008078	GCST010204	GCST008077	GCST009365	GCST009366	GCST006612	GCST011347	GCST002222	GCST004233	GCST008676	GCST008037	GCST90025954	GCST90091640	GCST90091637	GCST90091638	GCST90093000	GCST90092996	GCST90092997	GCST90092998	GCST90092958	GCST90092968	GCST90092956	GCST90092959	GCST90092963	GCST90093001	GCST90092920	GCST90092906	GCST90092913	GCST90092909	GCST90092912	GCST90092916
ENSG00000167460	TPM4	PBMC	HIS	MASHR	Platelet_count	10.2444	1.25439e-24	6.01912	23.3854	6.01648e-121	0.102488	GCST008047	GCST001337	GCST003383	GCST004603	GCST90002402	GCST90002357	GCST90026525	GCST90002361	GCST90026509	GCST90056183	GCST90094627	GCST90002356	GCST90018969	GCST008039
ENSG00000030110	BAK1	PBMC	HIS	MASHR	Platelet_count	-9.06849	1.20682e-19	-3.80666	-32.9172	1.24894e-237	-0.113174	GCST004603	GCST001783	GCST000580	GCST000498	GCST008047	GCST005054	GCST001337	GCST002186	GCST003383	GCST010229	GCST012032	GCST002733	GCST005991	GCST90002402	GCST90002358	GCST90026525	GCST90026509	GCST90018749	GCST90056183	GCST90094627	GCST90018969	GCST008039
ENSG00000214548	MEG3	PBMC	HIS	MASHR	Platelet_count	7.73617	1.02456e-14	6.48818	22.1931	4.0067e-109	0.0891287	none
ENSG00000148572	NRBF2	PBMC	HIS	MASHR	Platelet_count	-7.32166	2.44928e-13	-3.42952	-26.2197	1.58321e-151	-0.061597	none
ENSG00000110395	CBL	PBMC	HIS	MASHR	Platelet_count	-5.98843	2.1187e-09	-6.3714	-26.4518	3.48269e-154	-0.133307	GCST004603	GCST001337	GCST012032	GCST90002402	GCST005991	GCST90002358	GCST90002361	GCST90018749	GCST90056183
ENSG00000134222	PSRC1	PBMC	HIS	MASHR	Total_cholesterol	-14.6531	1.28773e-48	-3.58183	-32.7779	1.21438e-235	-0.11383	GCST000760	GCST010060	GCST000285	GCST002467	GCST004231	GCST004235	GCST002896	GCST007143	GCST008045	GCST90091587	GCST90091676	GCST90091536	GCST90091727	GCST90140948	GCST90018754	GCST90019501	GCST90092892	GCST006034	GCST007688
ENSG00000116641	DOCK7	PBMC	HIS	MASHR	Total_cholesterol	9.21403	3.14092e-20	6.8721	25.5797	2.56845e-144	0.1298	GCST000285	GCST000760	GCST002321	GCST004209	GCST002896	GCST011346	GCST006034	GCST006614	GCST002221	GCST003214	GCST004235	GCST007143	GCST008045	GCST90025953	GCST90092968	GCST90092956	GCST90092930	GCST90092916	GCST90140948	GCST90092904	GCST90018754	GCST90019501	GCST90092944	GCST90093004	GCST90093016	GCST90092831	GCST90092856	GCST90092868	GCST90010363	GCST90093028	GCST90093040	GCST90092892	GCST90092985	GCST90018974
ENSG00000115216	NRBP1	PBMC	HIS	MASHR	Total_cholesterol	7.07185	1.52885e-12	2.42891	8.46147	2.64023e-17	0.0163144	GCST004045	GCST004046
ENSG00000157992	KRTCAP3	PBMC	HIS	MASHR	Total_cholesterol	-7.06364	1.622e-12	-2.1696	-12.6175	1.6918e-36	-0.0259582	none
ENSG00000157992	KRTCAP3	PBMC	HIS	MASHR	Triglycerides	-10.9232	8.92607e-28	-0.0391211	-22.7209	2.78334e-114	-0.0820926	GCST001905
ENSG00000115216	NRBP1	PBMC	HIS	MASHR	Triglycerides	10.1319	3.98911e-24	0.0404155	24.6371	5.0587e-134	0.0560137	GCST001905	GCST006003	GCST004045	GCST004046	GCST009363	GCST90019523
ENSG00000116641	DOCK7	PBMC	HIS	MASHR	Triglycerides	10.0555	8.68873e-24	0.0869254	37.0963	3.22835e-301	0.199577	GCST000289	GCST000809	GCST000758	GCST000138	GCST008150	GCST006003	GCST008087	GCST002897	GCST008083	GCST008076	GCST010173	GCST008074	GCST011345	GCST005780	GCST009363	GCST009364	GCST011742	GCST000584	GCST000139	GCST000286	GCST007142	GCST002216	GCST003217	GCST004237	GCST004238	GCST008702	GCST009045	GCST008046	GCST90025957	GCST007286	GCST009920	GCST90092983	GCST90092992	GCST90018755	GCST90140949	GCST90092914	GCST90092926	GCST90092978
ENSG00000084774	CAD	PBMC	HIS	MASHR	Triglycerides	7.64632	2.06814e-14	0.0494452	10.9733	5.13418e-28	0.0457402	GCST000789	GCST010244	GCST007142	GCST90013334	GCST90038594	GCST90019523
ENSG00000134825	TMEM258	PBMC	HIS	MASHR	Triglycerides	7.32232	2.43726e-13	0.0559924	18.1466	1.36523e-73	0.0746614	GCST007142	GCST002897	GCST008046	GCST009364	GCST90018755	GCST90060561	GCST90060562	GCST90060997	GCST90061006	GCST90060991	GCST90060970	GCST90060987	GCST90060550	GCST90060551	GCST90060554	GCST90060553	GCST90060536	GCST90060556	GCST90060504	GCST90060564	GCST90060559	GCST90019523	GCST006613
ENSG00000168092	PAFAH1B2	PBMC	HIS	MASHR	Triglycerides	6.91496	4.67995e-12	0.067793	11.7031	1.22926e-31	0.0753783	GCST90090992	GCST90019523
ENSG00000160789	LMNA	PBMC	HIS	MASHR	WBC_count	-9.95839	2.31796e-23	-0.0252525	-9.88291	4.93773e-23	-0.0336386	GCST90002393	GCST90002398	GCST90026507	GCST90026515	GCST90002351	GCST90018968
ENSG00000116586	LAMTOR2	PBMC	HIS	MASHR	WBC_count	-9.05347	1.38491e-19	-0.0613947	-10.0035	1.47044e-23	-0.0861798	none
ENSG00000130204	TOMM40	PBMC	HIS	MatrixeQTL	C-reactive_protein	-7.19599	6.20085e-13	-0.0739612	-22.1624	7.92589e-109	-0.0684061	GCST001247	GCST000337	GCST001650	GCST000179	GCST002086	GCST008055	GCST012480	GCST009777	GCST90019499
ENSG00000157992	KRTCAP3	PBMC	HIS	MatrixeQTL	C-reactive_protein	-5.91918	3.23559e-09	-0.052101	-19.1803	5.40468e-82	-0.0505112	none
ENSG00000115216	NRBP1	PBMC	HIS	MatrixeQTL	C-reactive_protein	5.57487	2.47715e-08	0.0526614	15.5558	1.45407e-54	0.0436414	none
ENSG00000106636	YKT6	PBMC	HIS	MatrixeQTL	Fasting_blood_glucose	-7.92948	2.20073e-15	-0.0499535	-32.9782	1.67018e-238	-0.064742	GCST004206	GCST008032
ENSG00000141098	GFOD2	PBMC	HIS	MatrixeQTL	HDL	7.24143	4.43989e-13	0.839749	18.2579	1.79146e-74	0.0575772	GCST000805	GCST008035	GCST90090989	GCST90092901
ENSG00000141096	DPEP3	PBMC	HIS	MatrixeQTL	HDL	-7.18868	6.54209e-13	-1.47388	-19.6842	2.94794e-86	-0.107568	GCST008070	GCST008085	GCST008084	GCST008075	GCST008035	GCST007140	GCST000284	GCST004207	GCST009368	GCST009367
ENSG00000213398	LCAT	PBMC	HIS	MatrixeQTL	HDL	6.02995	1.64007e-09	1.63786	16.5082	3.20508e-61	0.15638	GCST000805	GCST000284	GCST000135	GCST000755	GCST000974	GCST000290	GCST002223	GCST004234	GCST004232	GCST002899	GCST005446	GCST007850	GCST008035	GCST90025956	GCST90092949	GCST90092899	GCST90092948	GCST90093007	GCST90093009	GCST90093011	GCST90092823	GCST90092826	GCST90092824	GCST90092825	GCST90092827	GCST90092844	GCST90090989	GCST90092851	GCST90092852	GCST90092850	GCST90092846	GCST90092848	GCST90092894	GCST90092896	GCST90092897	GCST90092898	GCST90019510	GCST90092892
ENSG00000102032	RENBP	PBMC	HIS	MatrixeQTL	Hemoglobin_A1c	14.7333	3.94231e-49	0.355407	18.0885	3.92729e-73	0.226064	none
ENSG00000126895	AVPR2	PBMC	HIS	MatrixeQTL	Hemoglobin_A1c	-12.9861	1.46782e-38	-0.468567	-20.4919	2.5411e-93	-0.429835	none
ENSG00000169057	MECP2	PBMC	HIS	MatrixeQTL	Hemoglobin_A1c	-12.9198	3.48076e-38	-0.648539	-21.9123	1.98244e-106	-0.673938	none
ENSG00000167363	FN3K	PBMC	HIS	MatrixeQTL	Hemoglobin_A1c	-5.6861	1.29971e-08	-0.0599145	-25.2124	2.93159e-140	-0.0295856	GCST000803	GCST006001	GCST005145	GCST002270	GCST002390	GCST008034	GCST90002243	GCST90002245	GCST90002246	GCST90002244	GCST007951	GCST007954	GCST007953	GCST008398	GCST005914	GCST90094966	GCST90094967	GCST90094969	GCST90019509
ENSG00000134825	TMEM258	PBMC	HIS	MatrixeQTL	LDL	-6.47719	9.34493e-11	-4.11043	-8.90939	5.13147e-19	-0.0442763	GCST004233	GCST004236	GCST008593	GCST008037	GCST009365	GCST90092956	GCST90092969	GCST90092908	GCST90092913	GCST90092904	GCST90092905	GCST90092906	GCST90092920	GCST90092925	GCST90092912	GCST90092911	GCST90092916	GCST90092919	GCST90092910	GCST90092927	GCST90092918	GCST90092960	GCST90092973	GCST90092979	GCST90092917	GCST90092921	GCST90092962	GCST90092964	GCST90092963	GCST90092971	GCST90092972	GCST90093017	GCST90092856	GCST90092862	GCST90092864	GCST90092860	GCST90092858	GCST90092869
ENSG00000130204	TOMM40	PBMC	HIS	MatrixeQTL	LDL	6.40724	1.48174e-10	2.47587	7.36271	1.80211e-13	0.0206006	GCST000282	GCST001247	GCST008988	GCST002321	GCST003361	GCST011343	GCST011335	GCST000283	GCST006004	GCST011417	GCST008037	GCST009366	GCST90092963	GCST90092916	GCST90092918	GCST90092958	GCST90092979	GCST90092914	GCST90090990	GCST90092865	GCST90092890	GCST90093037	GCST90019512	GCST007141
ENSG00000149485	FADS1	PBMC	HIS	MatrixeQTL	LDL	-6.17556	6.59284e-10	-3.39061	-12.5859	2.52338e-36	-0.049238	GCST000283	GCST000759	GCST002222	GCST004233	GCST004236	GCST002898	GCST009365	GCST009366	GCST008086	GCST008676	GCST010245	GCST008079	GCST008078	GCST010204	GCST008077	GCST011347	GCST008037	GCST007284	GCST90092999	GCST90092909	GCST90018741	GCST90092926	GCST90092959	GCST90092965	GCST90093018	GCST90092861	GCST90092868	GCST90092872	GCST90092890	GCST90092875	GCST90092878	GCST90092876	GCST90092874	GCST90010364	GCST90093022	GCST90093045	GCST90093044	GCST90093047
ENSG00000167460	TPM4	PBMC	HIS	MatrixeQTL	Platelet_count	10.0969	5.70094e-24	5.05159	25.0321	2.73243e-138	0.100463	GCST008047	GCST001337	GCST003383	GCST004603	GCST90002402	GCST90002357	GCST90026525	GCST90002361	GCST90026509	GCST90056183	GCST90094627	GCST90002356	GCST90018969	GCST008039
ENSG00000214548	MEG3	PBMC	HIS	MatrixeQTL	Platelet_count	7.61978	2.54111e-14	9.69119	20.6798	5.26309e-95	0.12225	none
ENSG00000110395	CBL	PBMC	HIS	MatrixeQTL	Platelet_count	-5.78251	7.35921e-09	-5.88681	-26.7349	1.84951e-157	-0.131385	GCST004603	GCST001337	GCST012032	GCST90002402	GCST005991	GCST90002358	GCST90002361	GCST90018749	GCST90056183
ENSG00000116641	DOCK7	PBMC	HIS	MatrixeQTL	Total_cholesterol	8.03323	9.49426e-16	3.24434	26.294	2.24764e-152	0.0737788	GCST000285	GCST000760	GCST002321	GCST004209	GCST002896	GCST011346	GCST006034	GCST006614	GCST002221	GCST003214	GCST004235	GCST007143	GCST008045	GCST90025953	GCST90092968	GCST90092956	GCST90092930	GCST90092916	GCST90140948	GCST90092904	GCST90018754	GCST90019501	GCST90092944	GCST90093004	GCST90093016	GCST90092831	GCST90092856	GCST90092868	GCST90010363	GCST90093028	GCST90093040	GCST90092892	GCST90092985	GCST90018974
ENSG00000115216	NRBP1	PBMC	HIS	MatrixeQTL	Total_cholesterol	6.8934	5.44742e-12	2.78156	8.06577	7.27765e-16	0.0174674	GCST004045	GCST004046
ENSG00000157992	KRTCAP3	PBMC	HIS	MatrixeQTL	Total_cholesterol	-6.85285	7.23928e-12	-2.56886	-10.8432	2.14916e-27	-0.0271739	none
ENSG00000157992	KRTCAP3	PBMC	HIS	MatrixeQTL	Triglycerides	-10.3745	3.24017e-25	-0.0453946	-22.722	2.71813e-114	-0.078203	GCST001905
ENSG00000115216	NRBP1	PBMC	HIS	MatrixeQTL	Triglycerides	9.73861	2.06348e-22	0.045807	23.5924	4.61343e-123	0.0621046	GCST001905	GCST006003	GCST004045	GCST004046	GCST009363	GCST90019523
ENSG00000116641	DOCK7	PBMC	HIS	MatrixeQTL	Triglycerides	8.66279	4.60362e-18	0.0406017	38.7008	0	0.113197	GCST000289	GCST000809	GCST000758	GCST000138	GCST008150	GCST006003	GCST008087	GCST002897	GCST008083	GCST008076	GCST010173	GCST008074	GCST011345	GCST005780	GCST009363	GCST009364	GCST011742	GCST000584	GCST000139	GCST000286	GCST007142	GCST002216	GCST003217	GCST004237	GCST004238	GCST008702	GCST009045	GCST008046	GCST90025957	GCST007286	GCST009920	GCST90092983	GCST90092992	GCST90018755	GCST90140949	GCST90092914	GCST90092926	GCST90092978
ENSG00000084774	CAD	PBMC	HIS	MatrixeQTL	Triglycerides	7.56274	3.94678e-14	0.059924	10.5017	8.48026e-26	0.0536772	GCST000789	GCST010244	GCST007142	GCST90013334	GCST90038594	GCST90019523
ENSG00000149485	FADS1	PBMC	HIS	MatrixeQTL	Triglycerides	6.23886	4.40779e-10	0.0447558	20.408	1.42101e-92	0.0834819	GCST000758	GCST000286	GCST002216	GCST004237	GCST008862	GCST002897	GCST000809	GCST007142	GCST006003	GCST008087	GCST004045	GCST004046	GCST003681	GCST008922	GCST008702	GCST008083	GCST010244	GCST008076	GCST010173	GCST008074	GCST008046	GCST011345	GCST009363	GCST009920	GCST90092926	GCST90060561	GCST90060564	GCST90060562	GCST90060970	GCST90061006	GCST90060997	GCST90060987	GCST90060991	GCST90060551	GCST90060554	GCST90060553	GCST90060536	GCST90060556
ENSG00000134825	TMEM258	PBMC	HIS	MatrixeQTL	Triglycerides	6.05096	1.43988e-09	0.0518079	14.9447	1.68634e-50	0.0768852	GCST007142	GCST002897	GCST008046	GCST009364	GCST90018755	GCST90060561	GCST90060562	GCST90060997	GCST90061006	GCST90060991	GCST90060970	GCST90060987	GCST90060550	GCST90060551	GCST90060554	GCST90060553	GCST90060536	GCST90060556	GCST90060504	GCST90060564	GCST90060559	GCST90019523	GCST006613
ENSG00000138074	SLC5A6	PBMC	HIS	MatrixeQTL	Triglycerides	5.71774	1.07951e-08	0.0188318	11.0251	2.89316e-28	0.0219899	GCST009363	GCST009364	GCST90019523
ENSG00000160789	LMNA	PBMC	HIS	MatrixeQTL	WBC_count	-11.8519	2.10484e-32	-0.0257382	-9.64002	5.41776e-22	-0.0293028	GCST90002393	GCST90002398	GCST90026507	GCST90026515	GCST90002351	GCST90018968
ENSG00000116586	LAMTOR2	PBMC	HIS	MatrixeQTL	WBC_count	-9.70465	2.88067e-22	-0.0633623	-9.14695	5.85655e-20	-0.0775481	none
ENSG00000008838	MED24	PBMC	HIS	MatrixeQTL	WBC_count	-9.37757	6.75102e-21	-0.0382324	-42.9763	0	-0.247766	GCST001137	GCST002557	GCST90002381	GCST005974	GCST90026524	GCST90056179	GCST90002344	GCST90002340
ENSG00000175445	LPL	PBMC	HIS	TIGAR	HDL	10.7778	4.38363e-27	103.575	38.9076	0	52.829	GCST003304	GCST004537	GCST000184	GCST000753	GCST000288	GCST000240	GCST001247	GCST001237	GCST000583	GCST001005	GCST000805	GCST000135	GCST000755	GCST000133	GCST000974	GCST000290	GCST002043	GCST008987	GCST006005	GCST008070	GCST008085	GCST008084	GCST002223	GCST002321	GCST003363	GCST003215	GCST004234	GCST004232	GCST004207	GCST002899	GCST010060	GCST008075	GCST009528	GCST009527	GCST011348	GCST010242	GCST005776	GCST009368
ENSG00000141098	GFOD2	PBMC	HIS	TIGAR	HDL	7.51516	5.6843e-14	65.413	18.4009	1.29084e-75	4.39972	GCST000805	GCST008035	GCST90090989	GCST90092901
ENSG00000130204	TOMM40	PBMC	HIS	TIGAR	HDL	-6.58124	4.66555e-11	-339.684	-13.2816	2.95824e-40	-14.0605	GCST000288	GCST001237	GCST007827	GCST011328	GCST011327	GCST011344	GCST011336	GCST009367	GCST90092949	GCST90092950	GCST90092953	GCST90092948	GCST90092951	GCST90092944	GCST90092946	GCST90092952	GCST90093004	GCST90093005	GCST90093006	GCST90093007	GCST90093008	GCST90093010	GCST90093009	GCST90093011	GCST90093012	GCST90093013	GCST90093014	GCST90092845	GCST90092826	GCST90092844	GCST90092849	GCST90092848	GCST90092850	GCST90092851	GCST90092847	GCST90092846	GCST90092853	GCST90092854
ENSG00000248890	HHIP-AS1	PBMC	HIS	TIGAR	Height	5.49827	3.83529e-08	24.0618	5.95769	2.55824e-09	33.6717	GCST008839	GCST008163	GCST001956	GCST000372	GCST000644	GCST000175	GCST000817	GCST002647	GCST002702	GCST002646	GCST008053	GCST90131910	GCST90095033	GCST90090967	GCST90018739	GCST90018959	GCST007841
ENSG00000013563	DNASE1L1	PBMC	HIS	TIGAR	Hemoglobin_A1c	-18.3694	2.30984e-75	-39.0088	-27.0943	1.15014e-161	-37.2466	none
ENSG00000071889	FAM3A	PBMC	HIS	TIGAR	Hemoglobin_A1c	-16.2644	1.76482e-59	-29.4868	-20.299	1.31158e-91	-25.3529	none
ENSG00000185973	TMLHE	PBMC	HIS	TIGAR	Hemoglobin_A1c	-14.7897	1.70695e-49	-4.66184	-21.8614	6.05947e-106	-5.20172	none
ENSG00000277150	F8A3	PBMC	HIS	TIGAR	Hemoglobin_A1c	-7.74147	9.82756e-15	-4.42441	-10.1168	4.65453e-24	-3.71139	none
ENSG00000149485	FADS1	PBMC	HIS	TIGAR	LDL	-6.21026	5.28985e-10	-349.694	-11.4889	1.49958e-30	-4.93951	GCST000283	GCST000759	GCST002222	GCST004233	GCST004236	GCST002898	GCST009365	GCST009366	GCST008086	GCST008676	GCST010245	GCST008079	GCST008078	GCST010204	GCST008077	GCST011347	GCST008037	GCST007284	GCST90092999	GCST90092909	GCST90018741	GCST90092926	GCST90092959	GCST90092965	GCST90093018	GCST90092861	GCST90092868	GCST90092872	GCST90092890	GCST90092875	GCST90092878	GCST90092876	GCST90092874	GCST90010364	GCST90093022	GCST90093045	GCST90093044	GCST90093047
ENSG00000175164	ABO	PBMC	HIS	TIGAR	LDL	-6.14361	8.06648e-10	-2.43934	-15.5453	1.71275e-54	-0.0439935	GCST001233	GCST000759	GCST006004	GCST008086	GCST002222	GCST002321	GCST003216	GCST004233	GCST004236	GCST002898	GCST008079	GCST008078	GCST010204	GCST008077	GCST011347	GCST009365	GCST009366	GCST006612	GCST008676	GCST010245	GCST90002412	GCST008037	GCST007284	GCST90093000	GCST90092996	GCST90092997	GCST90092958	GCST90092962	GCST90092968	GCST90092956	GCST90092967	GCST90092969	GCST90092908	GCST90092904	GCST90092905	GCST90092906	GCST90092920	GCST90092925
ENSG00000189045	ANKDD1B	PBMC	HIS	TIGAR	LDL	-5.86561	4.47477e-09	-1020.39	-20.875	9.04451e-97	-28.1973	GCST008037	GCST007141	GCST90018741	GCST90092857	GCST90092867	GCST90019512
ENSG00000134222	PSRC1	PBMC	HIS	TIGAR	LDL	-5.65096	1.59558e-08	-160.252	-8.98575	2.56965e-19	-1.69181	GCST000283	GCST001233	GCST000151	GCST000132	GCST000131	GCST000759	GCST000134	GCST000975	GCST000287	GCST010060	GCST009365	GCST009366	GCST007442	GCST000282	GCST004233	GCST003679	GCST004236	GCST002898	GCST008676	GCST008037	GCST010337	GCST90091552	GCST90091547	GCST90091548	GCST90091550	GCST90091551	GCST90091606	GCST90091600	GCST90091601	GCST90091602	GCST90091741	GCST90091742	GCST90091775	GCST90091776	GCST90091597	GCST90091598	GCST90091599	GCST90091676
ENSG00000214548	MEG3	PBMC	HIS	TIGAR	Platelet_count	7.03464	1.99773e-12	1854.41	15.6893	1.78967e-55	20.4811	none
ENSG00000189045	ANKDD1B	PBMC	HIS	TIGAR	Total_cholesterol	-6.19854	5.69906e-10	-1199.45	-21.9029	2.43643e-106	-29.7495	GCST007143	GCST008045	GCST010060	GCST006034	GCST90019501	GCST90018754
ENSG00000157992	KRTCAP3	PBMC	HIS	TIGAR	Total_cholesterol	-6.09589	1.08832e-09	-559.732	-8.26319	1.41828e-16	-5.14107	none
ENSG00000175164	ABO	PBMC	HIS	TIGAR	Total_cholesterol	-5.67619	1.37731e-08	-2.50914	-14.1658	1.49103e-45	-0.0403767	GCST000760	GCST002221	GCST002321	GCST003214	GCST004231	GCST004235	GCST002896	GCST011346	GCST006034	GCST006614	GCST007143	GCST008045	GCST90092968	GCST90092956	GCST90092904	GCST90092916	GCST90092930	GCST90019501	GCST90092944	GCST90092831	GCST90092856	GCST90093028	GCST90092985	GCST90018974
ENSG00000175445	LPL	PBMC	HIS	TIGAR	Triglycerides	-13.4797	2.06038e-41	-4.62396	-34.4546	3.84129e-260	-43.1395	GCST000292	GCST000289	GCST000026	GCST001367	GCST001247	GCST001230	GCST000584	GCST000137	GCST001005	GCST001004	GCST000809	GCST000139	GCST000758	GCST000138	GCST000286	GCST002044	GCST001905	GCST008985	GCST006003	GCST008087	GCST002216	GCST002468	GCST002321	GCST002173	GCST003364	GCST003217	GCST003681	GCST004237	GCST004238	GCST008922	GCST002897	GCST010244	GCST008083	GCST010060	GCST008076	GCST008074	GCST010173	GCST011052
ENSG00000157992	KRTCAP3	PBMC	HIS	TIGAR	Triglycerides	-9.32222	1.13935e-20	-9.99244	-23.3021	4.22018e-120	-14.8817	GCST001905
ENSG00000149485	FADS1	PBMC	HIS	TIGAR	Triglycerides	5.9813	2.21367e-09	4.60542	18.1225	2.11637e-73	8.12931	GCST000758	GCST000286	GCST002216	GCST004237	GCST008862	GCST002897	GCST000809	GCST007142	GCST006003	GCST008087	GCST004045	GCST004046	GCST003681	GCST008922	GCST008702	GCST008083	GCST010244	GCST008076	GCST010173	GCST008074	GCST008046	GCST011345	GCST009363	GCST009920	GCST90092926	GCST90060561	GCST90060564	GCST90060562	GCST90060970	GCST90061006	GCST90060997	GCST90060987	GCST90060991	GCST90060551	GCST90060554	GCST90060553	GCST90060536	GCST90060556
ENSG00000160789	LMNA	PBMC	HIS	TIGAR	WBC_count	-11.6577	2.09598e-31	-0.0671088	-9.38498	6.29271e-21	-0.0770844	GCST90002393	GCST90002398	GCST90026507	GCST90026515	GCST90002351	GCST90018968
ENSG00000008838	MED24	PBMC	HIS	TIGAR	WBC_count	-8.24691	1.62536e-16	-197.931	-37.4327	1.14929e-306	-765.716	GCST001137	GCST002557	GCST90002381	GCST005974	GCST90026524	GCST90056179	GCST90002344	GCST90002340
ENSG00000158882	TOMM40L	PBMC	HIS	TIGAR	WBC_count	-6.25423	3.99473e-10	-113.48	-6.6769	2.4405e-11	-103.358	none
ENSG00000160712	IL6R	Tcell	AFA	MASHR	C-reactive_protein	9.22406	2.86055e-20	0.158785	23.055	1.30988e-117	0.125368	GCST009777	GCST90019499	GCST000965	GCST000430	GCST006012	GCST000178	GCST011350	GCST012480	GCST007614	GCST007615	GCST008055	GCST90029070	GCST90018730	GCST90018950
ENSG00000130204	TOMM40	Tcell	AFA	MASHR	C-reactive_protein	-7.98781	1.37362e-15	-0.267352	-24.7734	1.73631e-135	-0.251791	GCST001247	GCST000337	GCST001650	GCST000179	GCST002086	GCST008055	GCST012480	GCST009777	GCST90019499
ENSG00000115216	NRBP1	Tcell	AFA	MASHR	C-reactive_protein	7.79968	6.20625e-15	0.0907939	22.6354	1.94256e-113	0.0733582	none
ENSG00000115216	NRBP1	Tcell	AFA	MASHR	Fasting_blood_glucose	-5.50306	3.73257e-08	-0.0696116	-12.4162	2.13545e-35	-0.0392827	none
ENSG00000141098	GFOD2	Tcell	AFA	MASHR	HDL	7.05077	1.77931e-12	3.4904	16.9398	2.28797e-64	0.226117	GCST000805	GCST008035	GCST90090989	GCST90092901
ENSG00000101019	UQCC1	Tcell	AFA	MASHR	Height	-7.55768	4.10317e-14	-0.14681	-5.68606	1.3e-08	-0.14686	GCST90090967	GCST008163	GCST000174	GCST000136	GCST000372	GCST000176	GCST000175	GCST002702	GCST004212	GCST008053	GCST90095033	GCST90131910	GCST007841
ENSG00000101019	UQCC1	Tcell	AFA	MASHR	Height	-7.55768	4.10317e-14	-0.14681	-5.64898	1.614e-08	-0.139758	GCST90090967	GCST008163	GCST000174	GCST000136	GCST000372	GCST000176	GCST000175	GCST002702	GCST004212	GCST008053	GCST90095033	GCST90131910	GCST007841
ENSG00000013563	DNASE1L1	Tcell	AFA	MASHR	Hemoglobin_A1c	-11.6028	3.9877e-31	-1.21955	-14.7405	3.53973e-49	-1.06556	none
ENSG00000130204	TOMM40	Tcell	AFA	MASHR	LDL	6.37717	1.80385e-10	8.14418	6.82844	8.58412e-12	0.0656795	GCST000282	GCST001247	GCST008988	GCST002321	GCST003361	GCST011343	GCST011335	GCST000283	GCST006004	GCST011417	GCST008037	GCST009366	GCST90092963	GCST90092916	GCST90092918	GCST90092958	GCST90092979	GCST90092914	GCST90090990	GCST90092865	GCST90092890	GCST90093037	GCST90019512	GCST007141
ENSG00000167460	TPM4	Tcell	AFA	MASHR	Platelet_count	10.6994	1.02413e-26	15.4005	24.7672	2.02402e-135	0.27025	GCST008047	GCST001337	GCST003383	GCST004603	GCST90002402	GCST90002357	GCST90026525	GCST90002361	GCST90026509	GCST90056183	GCST90094627	GCST90002356	GCST90018969	GCST008039
ENSG00000148572	NRBF2	Tcell	AFA	MASHR	Platelet_count	-9.15642	5.36491e-20	-12.5981	-32.5408	2.82459e-232	-0.214554	none
ENSG00000115216	NRBP1	Tcell	AFA	MASHR	Total_cholesterol	8.69253	3.5445e-18	4.37022	13.9518	3.06766e-44	0.0427239	GCST004045	GCST004046
ENSG00000157992	KRTCAP3	Tcell	AFA	MASHR	Total_cholesterol	-6.13022	8.77566e-10	-4.48095	-7.23298	4.72493e-13	-0.0354032	none
ENSG00000115216	NRBP1	Tcell	AFA	MASHR	Triglycerides	12.4532	1.34275e-35	0.0737765	27.8069	3.58356e-170	0.120091	GCST001905	GCST006003	GCST004045	GCST004046	GCST009363	GCST90019523
ENSG00000168092	PAFAH1B2	Tcell	AFA	MASHR	Triglycerides	9.38697	6.17532e-21	0.0779995	15.104	1.52436e-51	0.08117	GCST90090992	GCST90019523
ENSG00000157992	KRTCAP3	Tcell	AFA	MASHR	Triglycerides	-9.14862	5.7665e-20	-0.0780599	-22.1778	5.62667e-109	-0.111328	GCST001905
ENSG00000138074	SLC5A6	Tcell	AFA	MASHR	Triglycerides	7.18371	6.78426e-13	0.0486113	12.9386	2.7238e-38	0.0627447	GCST009363	GCST009364	GCST90019523
ENSG00000008838	MED24	Tcell	AFA	MASHR	WBC_count	-6.57639	4.82006e-11	-0.0381667	-25.8809	1.09281e-147	-0.162296	GCST001137	GCST002557	GCST90002381	GCST005974	GCST90026524	GCST90056179	GCST90002344	GCST90002340
ENSG00000115216	NRBP1	Tcell	AFA	MatrixeQTL	C-reactive_protein	7.96507	1.65126e-15	0.0665747	23.4683	8.60306e-122	0.0544741	none
ENSG00000115216	NRBP1	Tcell	AFA	MatrixeQTL	Fasting_blood_glucose	-5.69431	1.23869e-08	-0.0516373	-12.7766	2.21588e-37	-0.0289616	none
ENSG00000175445	LPL	Tcell	AFA	MatrixeQTL	HDL	-7.00853	2.40835e-12	-1.89608	-19.717	1.54238e-86	-0.156538	GCST003304	GCST004537	GCST000184	GCST000753	GCST000288	GCST000240	GCST001247	GCST001237	GCST000583	GCST001005	GCST000805	GCST000135	GCST000755	GCST000133	GCST000974	GCST000290	GCST002043	GCST008987	GCST006005	GCST008070	GCST008085	GCST008084	GCST002223	GCST002321	GCST003363	GCST003215	GCST004234	GCST004232	GCST004207	GCST002899	GCST010060	GCST008075	GCST009528	GCST009527	GCST011348	GCST010242	GCST005776	GCST009368
ENSG00000141098	GFOD2	Tcell	AFA	MatrixeQTL	HDL	6.31152	2.76317e-10	0.874192	16.8692	7.5798e-64	0.067704	GCST000805	GCST008035	GCST90090989	GCST90092901
ENSG00000101019	UQCC1	Tcell	AFA	MatrixeQTL	Height	-7.55979	4.03716e-14	-0.0829114	-5.53806	3.05834e-08	-0.0728022	GCST90090967	GCST008163	GCST000174	GCST000136	GCST000372	GCST000176	GCST000175	GCST002702	GCST004212	GCST008053	GCST90095033	GCST90131910	GCST007841
ENSG00000013563	DNASE1L1	Tcell	AFA	MatrixeQTL	Hemoglobin_A1c	-11.6527	2.22272e-31	-0.803122	-14.722	4.6551e-49	-0.699883	none
ENSG00000130204	TOMM40	Tcell	AFA	MatrixeQTL	LDL	5.85475	4.7772e-09	3.39454	20.9112	4.23105e-97	0.0856242	GCST000282	GCST001247	GCST008988	GCST002321	GCST003361	GCST011343	GCST011335	GCST000283	GCST006004	GCST011417	GCST008037	GCST009366	GCST90092963	GCST90092916	GCST90092918	GCST90092958	GCST90092979	GCST90092914	GCST90090990	GCST90092865	GCST90092890	GCST90093037	GCST90019512	GCST007141
ENSG00000167460	TPM4	Tcell	AFA	MatrixeQTL	Platelet_count	10.3834	2.95214e-25	5.98817	24.0507	8.20792e-128	0.106034	GCST008047	GCST001337	GCST003383	GCST004603	GCST90002402	GCST90002357	GCST90026525	GCST90002361	GCST90026509	GCST90056183	GCST90094627	GCST90002356	GCST90018969	GCST008039
ENSG00000030110	BAK1	Tcell	AFA	MatrixeQTL	Platelet_count	-9.68085	3.63666e-22	-5.15349	-17.4861	1.82767e-68	-0.134484	GCST004603	GCST001783	GCST000580	GCST000498	GCST008047	GCST005054	GCST001337	GCST002186	GCST003383	GCST010229	GCST012032	GCST002733	GCST005991	GCST90002402	GCST90002358	GCST90026525	GCST90026509	GCST90018749	GCST90056183	GCST90094627	GCST90018969	GCST008039
ENSG00000115216	NRBP1	Tcell	AFA	MatrixeQTL	Total_cholesterol	8.86554	7.61353e-19	3.2006	14.5653	4.66939e-48	0.0319297	GCST004045	GCST004046
ENSG00000115216	NRBP1	Tcell	AFA	MatrixeQTL	Triglycerides	12.7253	4.27676e-37	0.0541591	27.7622	1.24181e-169	0.0920241	GCST001905	GCST006003	GCST004045	GCST004046	GCST009363	GCST90019523
ENSG00000175445	LPL	Tcell	AFA	MatrixeQTL	Triglycerides	6.79111	1.11273e-11	0.062617	14.8159	1.15548e-49	0.130215	GCST000292	GCST000289	GCST000026	GCST001367	GCST001247	GCST001230	GCST000584	GCST000137	GCST001005	GCST001004	GCST000809	GCST000139	GCST000758	GCST000138	GCST000286	GCST002044	GCST001905	GCST008985	GCST006003	GCST008087	GCST002216	GCST002468	GCST002321	GCST002173	GCST003364	GCST003217	GCST003681	GCST004237	GCST004238	GCST008922	GCST002897	GCST010244	GCST008083	GCST010060	GCST008076	GCST008074	GCST010173	GCST011052
ENSG00000138074	SLC5A6	Tcell	AFA	MatrixeQTL	Triglycerides	6.39366	1.61962e-10	0.0269566	13.0673	5.06236e-39	0.0371031	GCST009363	GCST009364	GCST90019523
ENSG00000115216	NRBP1	Tcell	EUR	EN	C-reactive_protein	6.14461	8.0161e-10	0.205116	16.6859	1.65978e-62	0.164171	none
ENSG00000175445	LPL	Tcell	EUR	EN	HDL	6.702	2.05581e-11	2.21828	19.069	4.57271e-81	0.228553	GCST003304	GCST004537	GCST000184	GCST000753	GCST000288	GCST000240	GCST001247	GCST001237	GCST000583	GCST001005	GCST000805	GCST000135	GCST000755	GCST000133	GCST000974	GCST000290	GCST002043	GCST008987	GCST006005	GCST008070	GCST008085	GCST008084	GCST002223	GCST002321	GCST003363	GCST003215	GCST004234	GCST004232	GCST004207	GCST002899	GCST010060	GCST008075	GCST009528	GCST009527	GCST011348	GCST010242	GCST005776	GCST009368
ENSG00000130204	TOMM40	Tcell	EUR	EN	LDL	6.81602	9.3596e-12	4.31922	13.8326	1.62161e-43	0.0687285	GCST000282	GCST001247	GCST008988	GCST002321	GCST003361	GCST011343	GCST011335	GCST000283	GCST006004	GCST011417	GCST008037	GCST009366	GCST90092963	GCST90092916	GCST90092918	GCST90092958	GCST90092979	GCST90092914	GCST90090990	GCST90092865	GCST90092890	GCST90093037	GCST90019512	GCST007141
ENSG00000030110	BAK1	Tcell	EUR	EN	Platelet_count	-11.2363	2.70404e-29	-12.0021	-39.1835	0	-0.482588	GCST004603	GCST001783	GCST000580	GCST000498	GCST008047	GCST005054	GCST001337	GCST002186	GCST003383	GCST010229	GCST012032	GCST002733	GCST005991	GCST90002402	GCST90002358	GCST90026525	GCST90026509	GCST90018749	GCST90056183	GCST90094627	GCST90018969	GCST008039
ENSG00000148572	NRBF2	Tcell	EUR	EN	Platelet_count	-7.758	8.628e-15	-17.2114	-29.6982	8.10896e-194	-0.360522	none
ENSG00000167460	TPM4	Tcell	EUR	EN	Platelet_count	7.30614	2.7493e-13	6.30532	18.8371	3.75254e-79	0.112782	GCST008047	GCST001337	GCST003383	GCST004603	GCST90002402	GCST90002357	GCST90026525	GCST90002361	GCST90026509	GCST90056183	GCST90094627	GCST90002356	GCST90018969	GCST008039
ENSG00000115216	NRBP1	Tcell	EUR	EN	Total_cholesterol	7.08668	1.3737e-12	10.2595	9.36182	7.83728e-21	0.0880642	GCST004045	GCST004046
ENSG00000115216	NRBP1	Tcell	EUR	EN	Triglycerides	10.3588	3.81642e-25	0.179546	25.8161	5.85156e-147	0.248897	GCST001905	GCST006003	GCST004045	GCST004046	GCST009363	GCST90019523
ENSG00000175445	LPL	Tcell	EUR	EN	Triglycerides	-8.55786	1.14981e-17	-0.102901	-16.8726	7.16112e-64	-0.208371	GCST000292	GCST000289	GCST000026	GCST001367	GCST001247	GCST001230	GCST000584	GCST000137	GCST001005	GCST001004	GCST000809	GCST000139	GCST000758	GCST000138	GCST000286	GCST002044	GCST001905	GCST008985	GCST006003	GCST008087	GCST002216	GCST002468	GCST002321	GCST002173	GCST003364	GCST003217	GCST003681	GCST004237	GCST004238	GCST008922	GCST002897	GCST010244	GCST008083	GCST010060	GCST008076	GCST008074	GCST010173	GCST011052
ENSG00000157992	KRTCAP3	Tcell	EUR	EN	Triglycerides	-7.54224	4.61963e-14	-0.0529432	-21.8855	3.56768e-106	-0.0932424	GCST001905
ENSG00000130204	TOMM40	Tcell	EUR	JTI	C-reactive_protein	-8.08585	6.17329e-16	-0.295123	-23.216	3.14191e-119	-0.255437	GCST001247	GCST000337	GCST001650	GCST000179	GCST002086	GCST008055	GCST012480	GCST009777	GCST90019499
ENSG00000115216	NRBP1	Tcell	EUR	JTI	C-reactive_protein	7.04822	1.81218e-12	0.523958	18.0177	1.41566e-72	0.377443	none
ENSG00000175445	LPL	Tcell	EUR	JTI	HDL	8.71625	2.87572e-18	6.61225	8.32011	8.78816e-17	0.400803	GCST003304	GCST004537	GCST000184	GCST000753	GCST000288	GCST000240	GCST001247	GCST001237	GCST000583	GCST001005	GCST000805	GCST000135	GCST000755	GCST000133	GCST000974	GCST000290	GCST002043	GCST008987	GCST006005	GCST008070	GCST008085	GCST008084	GCST002223	GCST002321	GCST003363	GCST003215	GCST004234	GCST004232	GCST004207	GCST002899	GCST010060	GCST008075	GCST009528	GCST009527	GCST011348	GCST010242	GCST005776	GCST009368
ENSG00000130204	TOMM40	Tcell	EUR	JTI	LDL	7.86376	3.72776e-15	10.6071	6.88624	5.72847e-12	0.0725009	GCST000282	GCST001247	GCST008988	GCST002321	GCST003361	GCST011343	GCST011335	GCST000283	GCST006004	GCST011417	GCST008037	GCST009366	GCST90092963	GCST90092916	GCST90092918	GCST90092958	GCST90092979	GCST90092914	GCST90090990	GCST90092865	GCST90092890	GCST90093037	GCST90019512	GCST007141
ENSG00000030110	BAK1	Tcell	EUR	JTI	Platelet_count	-11.8044	3.70232e-32	-15.6418	-41.6481	0	-0.596617	GCST004603	GCST001783	GCST000580	GCST000498	GCST008047	GCST005054	GCST001337	GCST002186	GCST003383	GCST010229	GCST012032	GCST002733	GCST005991	GCST90002402	GCST90002358	GCST90026525	GCST90026509	GCST90018749	GCST90056183	GCST90094627	GCST90018969	GCST008039
ENSG00000148572	NRBF2	Tcell	EUR	JTI	Platelet_count	-8.82502	1.09436e-18	-29.6245	-32.0916	5.76976e-226	-0.669675	none
ENSG00000167460	TPM4	Tcell	EUR	JTI	Platelet_count	8.64136	5.55466e-18	9.52334	21.6762	3.43781e-104	0.168605	GCST008047	GCST001337	GCST003383	GCST004603	GCST90002402	GCST90002357	GCST90026525	GCST90002361	GCST90026509	GCST90056183	GCST90094627	GCST90002356	GCST90018969	GCST008039
ENSG00000198270	TMEM116	Tcell	EUR	JTI	Platelet_count	5.56612	2.6048e-08	27.1008	23.4694	8.36916e-122	0.551387	GCST004603	GCST90056183
ENSG00000234608	MAPKAPK5-AS1	Tcell	EUR	JTI	Platelet_count	5.50024	3.79269e-08	14.3919	5.94596	2.74838e-09	0.0938422	none
ENSG00000115216	NRBP1	Tcell	EUR	JTI	Total_cholesterol	7.85425	4.02166e-15	25.2587	10.3902	2.74756e-25	0.207395	GCST004045	GCST004046
ENSG00000175445	LPL	Tcell	EUR	JTI	Triglycerides	-11.1761	5.33956e-29	-0.30449	-10.508	7.93239e-26	-0.495518	GCST000292	GCST000289	GCST000026	GCST001367	GCST001247	GCST001230	GCST000584	GCST000137	GCST001005	GCST001004	GCST000809	GCST000139	GCST000758	GCST000138	GCST000286	GCST002044	GCST001905	GCST008985	GCST006003	GCST008087	GCST002216	GCST002468	GCST002321	GCST002173	GCST003364	GCST003217	GCST003681	GCST004237	GCST004238	GCST008922	GCST002897	GCST010244	GCST008083	GCST010060	GCST008076	GCST008074	GCST010173	GCST011052
ENSG00000115216	NRBP1	Tcell	EUR	JTI	Triglycerides	11.0191	3.09234e-28	0.421636	28.2119	4.18242e-175	0.579855	GCST001905	GCST006003	GCST004045	GCST004046	GCST009363	GCST90019523
ENSG00000157992	KRTCAP3	Tcell	EUR	JTI	Triglycerides	-8.5869	8.93487e-18	-0.0807229	-24.0952	2.80788e-128	-0.13593	GCST001905
ENSG00000168092	PAFAH1B2	Tcell	EUR	JTI	Triglycerides	6.99836	2.58978e-12	0.486501	5.86644	4.45251e-09	0.233608	GCST90090992	GCST90019523
ENSG00000130204	TOMM40	Tcell	EUR	MASHR	C-reactive_protein	-7.87051	3.53203e-15	-0.0732278	-23.2051	4.0484e-119	-0.0654084	GCST001247	GCST000337	GCST001650	GCST000179	GCST002086	GCST008055	GCST012480	GCST009777	GCST90019499
ENSG00000115216	NRBP1	Tcell	EUR	MASHR	C-reactive_protein	7.78637	6.89631e-15	0.0641528	22.5859	5.96346e-113	0.0524914	none
ENSG00000160712	IL6R	Tcell	EUR	MASHR	C-reactive_protein	7.42036	1.16803e-13	0.0954014	18.542	9.4652e-77	0.0751171	GCST009777	GCST90019499	GCST000965	GCST000430	GCST006012	GCST000178	GCST011350	GCST012480	GCST007614	GCST007615	GCST008055	GCST90029070	GCST90018730	GCST90018950
ENSG00000115216	NRBP1	Tcell	EUR	MASHR	Fasting_blood_glucose	-5.50618	3.66697e-08	-0.0499297	-12.4013	2.57011e-35	-0.0279327	none
ENSG00000175445	LPL	Tcell	EUR	MASHR	HDL	9.72096	2.45467e-22	2.22901	18.4365	6.69234e-76	0.151957	GCST003304	GCST004537	GCST000184	GCST000753	GCST000288	GCST000240	GCST001247	GCST001237	GCST000583	GCST001005	GCST000805	GCST000135	GCST000755	GCST000133	GCST000974	GCST000290	GCST002043	GCST008987	GCST006005	GCST008070	GCST008085	GCST008084	GCST002223	GCST002321	GCST003363	GCST003215	GCST004234	GCST004232	GCST004207	GCST002899	GCST010060	GCST008075	GCST009528	GCST009527	GCST011348	GCST010242	GCST005776	GCST009368
ENSG00000141098	GFOD2	Tcell	EUR	MASHR	HDL	7.05077	1.77931e-12	3.58971	16.9398	2.28797e-64	0.232551	GCST000805	GCST008035	GCST90090989	GCST90092901
ENSG00000101019	UQCC1	Tcell	EUR	MASHR	Height	-6.79694	1.06868e-11	-0.0813862	-5.68606	1.3e-08	-0.0927294	GCST90090967	GCST008163	GCST000174	GCST000136	GCST000372	GCST000176	GCST000175	GCST002702	GCST004212	GCST008053	GCST90095033	GCST90131910	GCST007841
ENSG00000101019	UQCC1	Tcell	EUR	MASHR	Height	-6.79694	1.06868e-11	-0.0813862	-5.64898	1.614e-08	-0.0882455	GCST90090967	GCST008163	GCST000174	GCST000136	GCST000372	GCST000176	GCST000175	GCST002702	GCST004212	GCST008053	GCST90095033	GCST90131910	GCST007841
ENSG00000130204	TOMM40	Tcell	EUR	MASHR	LDL	6.60174	4.06354e-11	2.34596	6.48097	9.11344e-11	0.0172937	GCST000282	GCST001247	GCST008988	GCST002321	GCST003361	GCST011343	GCST011335	GCST000283	GCST006004	GCST011417	GCST008037	GCST009366	GCST90092963	GCST90092916	GCST90092918	GCST90092958	GCST90092979	GCST90092914	GCST90090990	GCST90092865	GCST90092890	GCST90093037	GCST90019512	GCST007141
ENSG00000167460	TPM4	Tcell	EUR	MASHR	Platelet_count	10.6994	1.02413e-26	8.2564	24.7672	2.02402e-135	0.144885	GCST008047	GCST001337	GCST003383	GCST004603	GCST90002402	GCST90002357	GCST90026525	GCST90002361	GCST90026509	GCST90056183	GCST90094627	GCST90002356	GCST90018969	GCST008039
ENSG00000148572	NRBF2	Tcell	EUR	MASHR	Platelet_count	-7.49829	6.46562e-14	-7.66873	-26.9491	5.84102e-160	-0.136075	none
ENSG00000115216	NRBP1	Tcell	EUR	MASHR	Total_cholesterol	8.66204	4.634e-18	3.07685	13.9335	3.96391e-44	0.0308113	GCST004045	GCST004046
ENSG00000115216	NRBP1	Tcell	EUR	MASHR	Triglycerides	12.4173	2.10592e-35	0.0521156	28.3543	7.40942e-177	0.083225	GCST001905	GCST006003	GCST004045	GCST004046	GCST009363	GCST90019523
ENSG00000175445	LPL	Tcell	EUR	MASHR	Triglycerides	-12.1234	7.94344e-34	-0.0969941	-18.1186	2.2736e-73	-0.147255	GCST000292	GCST000289	GCST000026	GCST001367	GCST001247	GCST001230	GCST000584	GCST000137	GCST001005	GCST001004	GCST000809	GCST000139	GCST000758	GCST000138	GCST000286	GCST002044	GCST001905	GCST008985	GCST006003	GCST008087	GCST002216	GCST002468	GCST002321	GCST002173	GCST003364	GCST003217	GCST003681	GCST004237	GCST004238	GCST008922	GCST002897	GCST010244	GCST008083	GCST010060	GCST008076	GCST008074	GCST010173	GCST011052
ENSG00000168092	PAFAH1B2	Tcell	EUR	MASHR	Triglycerides	9.02601	1.7804e-19	0.0711993	14.5094	1.05685e-47	0.0735003	GCST90090992	GCST90019523
ENSG00000157992	KRTCAP3	Tcell	EUR	MASHR	Triglycerides	-8.22112	2.01619e-16	-0.0196233	-20.2991	1.31043e-91	-0.02821	GCST001905
ENSG00000008838	MED24	Tcell	EUR	MASHR	WBC_count	-7.61051	2.73012e-14	-0.02953	-26.7213	2.66283e-157	-0.140258	GCST001137	GCST002557	GCST90002381	GCST005974	GCST90026524	GCST90056179	GCST90002344	GCST90002340
ENSG00000130204	TOMM40	Tcell	EUR	MatrixeQTL	C-reactive_protein	-7.89021	3.01675e-15	-0.0710507	-23.4443	1.51072e-121	-0.0638933	GCST001247	GCST000337	GCST001650	GCST000179	GCST002086	GCST008055	GCST012480	GCST009777	GCST90019499
ENSG00000115216	NRBP1	Tcell	EUR	MatrixeQTL	C-reactive_protein	7.76545	8.13529e-15	0.0631563	22.4749	7.31303e-112	0.0515726	none
ENSG00000160712	IL6R	Tcell	EUR	MatrixeQTL	C-reactive_protein	6.90092	5.16682e-12	0.115562	18.4164	9.71039e-76	0.0943207	GCST009777	GCST90019499	GCST000965	GCST000430	GCST006012	GCST000178	GCST011350	GCST012480	GCST007614	GCST007615	GCST008055	GCST90029070	GCST90018730	GCST90018950
ENSG00000115216	NRBP1	Tcell	EUR	MatrixeQTL	Fasting_blood_glucose	-5.48074	4.23542e-08	-0.0490623	-12.3542	4.62591e-35	-0.0274747	none
ENSG00000141098	GFOD2	Tcell	EUR	MatrixeQTL	HDL	6.94168	3.87476e-12	1.48187	17.2681	8.1815e-67	0.100306	GCST000805	GCST008035	GCST90090989	GCST90092901
ENSG00000073605	GSDMB	Tcell	EUR	MatrixeQTL	HDL	-5.46274	4.6884e-08	-0.738704	-9.2373	2.52802e-20	-0.0251448	GCST90019510
ENSG00000101019	UQCC1	Tcell	EUR	MatrixeQTL	Height	-7.68307	1.55321e-14	-0.0785103	-5.57418	2.48693e-08	-0.0735664	GCST90090967	GCST008163	GCST000174	GCST000136	GCST000372	GCST000176	GCST000175	GCST002702	GCST004212	GCST008053	GCST90095033	GCST90131910	GCST007841
ENSG00000101019	UQCC1	Tcell	EUR	MatrixeQTL	Height	-7.68307	1.55321e-14	-0.0785103	-5.59354	2.22492e-08	-0.0710986	GCST90090967	GCST008163	GCST000174	GCST000136	GCST000372	GCST000176	GCST000175	GCST002702	GCST004212	GCST008053	GCST90095033	GCST90131910	GCST007841
ENSG00000130204	TOMM40	Tcell	EUR	MatrixeQTL	LDL	6.71797	1.84275e-11	2.30632	6.99218	2.70647e-12	0.0179572	GCST000282	GCST001247	GCST008988	GCST002321	GCST003361	GCST011343	GCST011335	GCST000283	GCST006004	GCST011417	GCST008037	GCST009366	GCST90092963	GCST90092916	GCST90092918	GCST90092958	GCST90092979	GCST90092914	GCST90090990	GCST90092865	GCST90092890	GCST90093037	GCST90019512	GCST007141
ENSG00000030110	BAK1	Tcell	EUR	MatrixeQTL	Platelet_count	-11.9037	1.13161e-32	-6.16471	-31.8416	1.72003e-222	-0.179455	GCST004603	GCST001783	GCST000580	GCST000498	GCST008047	GCST005054	GCST001337	GCST002186	GCST003383	GCST010229	GCST012032	GCST002733	GCST005991	GCST90002402	GCST90002358	GCST90026525	GCST90026509	GCST90018749	GCST90056183	GCST90094627	GCST90018969	GCST008039
ENSG00000167460	TPM4	Tcell	EUR	MatrixeQTL	Platelet_count	10.4548	1.39318e-25	4.1935	24.2169	1.47779e-129	0.0742725	GCST008047	GCST001337	GCST003383	GCST004603	GCST90002402	GCST90002357	GCST90026525	GCST90002361	GCST90026509	GCST90056183	GCST90094627	GCST90002356	GCST90018969	GCST008039
ENSG00000148572	NRBF2	Tcell	EUR	MatrixeQTL	Platelet_count	-7.80948	5.74244e-15	-7.16251	-27.205	5.67399e-163	-0.121654	none
ENSG00000115216	NRBP1	Tcell	EUR	MatrixeQTL	Total_cholesterol	8.6404	5.6018e-18	3.02972	13.8507	1.25918e-43	0.0302411	GCST004045	GCST004046
ENSG00000115216	NRBP1	Tcell	EUR	MatrixeQTL	Triglycerides	12.3828	3.23865e-35	0.0512974	28.3587	6.52934e-177	0.0815098	GCST001905	GCST006003	GCST004045	GCST004046	GCST009363	GCST90019523
ENSG00000168092	PAFAH1B2	Tcell	EUR	MatrixeQTL	Triglycerides	9.21348	3.15708e-20	0.128183	14.6445	1.46139e-48	0.126304	GCST90090992	GCST90019523
ENSG00000157992	KRTCAP3	Tcell	EUR	MatrixeQTL	Triglycerides	-8.16634	3.17895e-16	-0.0255879	-23.6381	1.56511e-123	-0.0444362	GCST001905
ENSG00000175445	LPL	Tcell	EUR	TIGAR	HDL	9.48198	2.49512e-21	115.411	40.8402	0	81.9315	GCST003304	GCST004537	GCST000184	GCST000753	GCST000288	GCST000240	GCST001247	GCST001237	GCST000583	GCST001005	GCST000805	GCST000135	GCST000755	GCST000133	GCST000974	GCST000290	GCST002043	GCST008987	GCST006005	GCST008070	GCST008085	GCST008084	GCST002223	GCST002321	GCST003363	GCST003215	GCST004234	GCST004232	GCST004207	GCST002899	GCST010060	GCST008075	GCST009528	GCST009527	GCST011348	GCST010242	GCST005776	GCST009368
ENSG00000157992	KRTCAP3	Tcell	EUR	TIGAR	Total_cholesterol	-5.59248	2.23843e-08	-126.342	-8.3366	7.64565e-17	-1.25057	none
ENSG00000175445	LPL	Tcell	EUR	TIGAR	Triglycerides	-11.6712	1.78858e-31	-5.11449	-39.7863	0	-103.856	GCST000292	GCST000289	GCST000026	GCST001367	GCST001247	GCST001230	GCST000584	GCST000137	GCST001005	GCST001004	GCST000809	GCST000139	GCST000758	GCST000138	GCST000286	GCST002044	GCST001905	GCST008985	GCST006003	GCST008087	GCST002216	GCST002468	GCST002321	GCST002173	GCST003364	GCST003217	GCST003681	GCST004237	GCST004238	GCST008922	GCST002897	GCST010244	GCST008083	GCST010060	GCST008076	GCST008074	GCST010173	GCST011052
ENSG00000157992	KRTCAP3	Tcell	EUR	TIGAR	Triglycerides	-8.57898	9.57163e-18	-2.23421	-23.1416	1.76809e-118	-3.60565	GCST001905
ENSG00000138085	ATRAID	Tcell	EUR	TIGAR	Triglycerides	-5.94557	2.75501e-09	-2.20839	-12.6226	1.58597e-36	-3.00136	none
ENSG00000149485	FADS1	Tcell	EUR	TIGAR	Triglycerides	5.45657	4.85424e-08	0.479152	15.6401	3.88231e-55	0.728481	GCST000758	GCST000286	GCST002216	GCST004237	GCST008862	GCST002897	GCST000809	GCST007142	GCST006003	GCST008087	GCST004045	GCST004046	GCST003681	GCST008922	GCST008702	GCST008083	GCST010244	GCST008076	GCST010173	GCST008074	GCST008046	GCST011345	GCST009363	GCST009920	GCST90092926	GCST90060561	GCST90060564	GCST90060562	GCST90060970	GCST90061006	GCST90060997	GCST90060987	GCST90060991	GCST90060551	GCST90060554	GCST90060553	GCST90060536	GCST90060556
ENSG00000008838	MED24	Tcell	EUR	TIGAR	WBC_count	-6.35763	2.04887e-10	-1.70685	-15.883	8.31241e-57	-4.73548	GCST001137	GCST002557	GCST90002381	GCST005974	GCST90026524	GCST90056179	GCST90002344	GCST90002340
ENSG00000130204	TOMM40	Tcell	HIS	EN	C-reactive_protein	-9.2191	2.99601e-20	-0.407256	-20.4848	2.94155e-93	-0.3447	GCST001247	GCST000337	GCST001650	GCST000179	GCST002086	GCST008055	GCST012480	GCST009777	GCST90019499
ENSG00000030110	BAK1	Tcell	HIS	EN	Platelet_count	-11.4882	1.5129e-30	-24.913	-36.6212	1.31537e-293	-0.700923	GCST004603	GCST001783	GCST000580	GCST000498	GCST008047	GCST005054	GCST001337	GCST002186	GCST003383	GCST010229	GCST012032	GCST002733	GCST005991	GCST90002402	GCST90002358	GCST90026525	GCST90026509	GCST90018749	GCST90056183	GCST90094627	GCST90018969	GCST008039
ENSG00000148572	NRBF2	Tcell	HIS	EN	Platelet_count	-5.94604	2.74708e-09	-24.8455	-19.1517	9.36447e-82	-0.50033	none
ENSG00000167460	TPM4	Tcell	HIS	EN	Platelet_count	5.63372	1.76367e-08	3.76106	13.8122	2.15292e-43	0.0814804	GCST008047	GCST001337	GCST003383	GCST004603	GCST90002402	GCST90002357	GCST90026525	GCST90002361	GCST90026509	GCST90056183	GCST90094627	GCST90002356	GCST90018969	GCST008039
ENSG00000157992	KRTCAP3	Tcell	HIS	EN	Triglycerides	-7.35766	1.87155e-13	-0.141734	-22.8353	2.04551e-115	-0.266013	GCST001905
ENSG00000130204	TOMM40	Tcell	HIS	JTI	C-reactive_protein	-7.197	6.15513e-13	-2.32622	-23.218	2.99749e-119	-2.27808	GCST001247	GCST000337	GCST001650	GCST000179	GCST002086	GCST008055	GCST012480	GCST009777	GCST90019499
ENSG00000277150	F8A3	Tcell	HIS	JTI	Hemoglobin_A1c	-9.64676	5.07349e-22	-0.310628	-7.56825	3.78275e-14	-0.109831	none
ENSG00000130204	TOMM40	Tcell	HIS	JTI	LDL	5.51042	3.57979e-08	68.0346	6.33347	2.39703e-10	0.588546	GCST000282	GCST001247	GCST008988	GCST002321	GCST003361	GCST011343	GCST011335	GCST000283	GCST006004	GCST011417	GCST008037	GCST009366	GCST90092963	GCST90092916	GCST90092918	GCST90092958	GCST90092979	GCST90092914	GCST90090990	GCST90092865	GCST90092890	GCST90093037	GCST90019512	GCST007141
ENSG00000030110	BAK1	Tcell	HIS	JTI	Platelet_count	-11.1586	6.50373e-29	-33.4538	-38.0218	0	-0.813151	GCST004603	GCST001783	GCST000580	GCST000498	GCST008047	GCST005054	GCST001337	GCST002186	GCST003383	GCST010229	GCST012032	GCST002733	GCST005991	GCST90002402	GCST90002358	GCST90026525	GCST90026509	GCST90018749	GCST90056183	GCST90094627	GCST90018969	GCST008039
ENSG00000167460	TPM4	Tcell	HIS	JTI	Platelet_count	9.59172	8.66324e-22	21.282	20.9727	1.16484e-97	0.358289	GCST008047	GCST001337	GCST003383	GCST004603	GCST90002402	GCST90002357	GCST90026525	GCST90002361	GCST90026509	GCST90056183	GCST90094627	GCST90002356	GCST90018969	GCST008039
ENSG00000157992	KRTCAP3	Tcell	HIS	JTI	Triglycerides	-8.03743	9.17407e-16	-0.290124	-22.3041	3.37111e-110	-0.479732	GCST001905
ENSG00000130204	TOMM40	Tcell	HIS	MASHR	C-reactive_protein	-8.03744	9.17344e-16	-0.0834359	-23.7993	3.39564e-125	-0.0748988	GCST001247	GCST000337	GCST001650	GCST000179	GCST002086	GCST008055	GCST012480	GCST009777	GCST90019499
ENSG00000115216	NRBP1	Tcell	HIS	MASHR	C-reactive_protein	7.95142	1.84384e-15	0.0964271	23.8472	1.08175e-125	0.0816095	none
ENSG00000160712	IL6R	Tcell	HIS	MASHR	C-reactive_protein	7.41902	1.17992e-13	0.0981262	18.5431	9.27646e-77	0.0773341	GCST009777	GCST90019499	GCST000965	GCST000430	GCST006012	GCST000178	GCST011350	GCST012480	GCST007614	GCST007615	GCST008055	GCST90029070	GCST90018730	GCST90018950
ENSG00000115216	NRBP1	Tcell	HIS	MASHR	Fasting_blood_glucose	-5.79448	6.85317e-09	-0.0775335	-12.8836	5.57123e-38	-0.0426281	none
ENSG00000141098	GFOD2	Tcell	HIS	MASHR	HDL	7.05077	1.77931e-12	3.67971	16.9398	2.28797e-64	0.238381	GCST000805	GCST008035	GCST90090989	GCST90092901
ENSG00000130204	TOMM40	Tcell	HIS	MASHR	LDL	6.7148	1.88327e-11	2.66092	6.63938	3.15008e-11	0.0197773	GCST000282	GCST001247	GCST008988	GCST002321	GCST003361	GCST011343	GCST011335	GCST000283	GCST006004	GCST011417	GCST008037	GCST009366	GCST90092963	GCST90092916	GCST90092918	GCST90092958	GCST90092979	GCST90092914	GCST90090990	GCST90092865	GCST90092890	GCST90093037	GCST90019512	GCST007141
ENSG00000167460	TPM4	Tcell	HIS	MASHR	Platelet_count	10.6994	1.02413e-26	8.39076	24.7672	2.02402e-135	0.147242	GCST008047	GCST001337	GCST003383	GCST004603	GCST90002402	GCST90002357	GCST90026525	GCST90002361	GCST90026509	GCST90056183	GCST90094627	GCST90002356	GCST90018969	GCST008039
ENSG00000148572	NRBF2	Tcell	HIS	MASHR	Platelet_count	-6.4749	9.48719e-11	-5.60337	-23.5877	5.14935e-123	-0.106769	none
ENSG00000115216	NRBP1	Tcell	HIS	MASHR	Total_cholesterol	8.81383	1.20937e-18	4.60393	14.9397	1.81704e-50	0.0487318	GCST004045	GCST004046
ENSG00000157992	KRTCAP3	Tcell	HIS	MASHR	Total_cholesterol	-5.49456	3.91694e-08	-1.50236	-6.74068	1.57649e-11	-0.0122014	none
ENSG00000115216	NRBP1	Tcell	HIS	MASHR	Triglycerides	12.6922	6.53211e-37	0.0785263	27.9037	2.40927e-171	0.1363	GCST001905	GCST006003	GCST004045	GCST004046	GCST009363	GCST90019523
ENSG00000168092	PAFAH1B2	Tcell	HIS	MASHR	Triglycerides	9.1219	7.38162e-20	0.0780651	14.6684	1.02711e-48	0.0808281	GCST90090992	GCST90019523
ENSG00000157992	KRTCAP3	Tcell	HIS	MASHR	Triglycerides	-8.33626	7.66784e-17	-0.0265386	-20.6407	1.18306e-94	-0.0384401	GCST001905
ENSG00000175445	LPL	Tcell	HIS	MASHR	Triglycerides	-6.28995	3.17561e-10	-0.0907476	-19.5752	2.51593e-85	-0.358536	GCST000292	GCST000289	GCST000026	GCST001367	GCST001247	GCST001230	GCST000584	GCST000137	GCST001005	GCST001004	GCST000809	GCST000139	GCST000758	GCST000138	GCST000286	GCST002044	GCST001905	GCST008985	GCST006003	GCST008087	GCST002216	GCST002468	GCST002321	GCST002173	GCST003364	GCST003217	GCST003681	GCST004237	GCST004238	GCST008922	GCST002897	GCST010244	GCST008083	GCST010060	GCST008076	GCST008074	GCST010173	GCST011052
ENSG00000008838	MED24	Tcell	HIS	MASHR	WBC_count	-7.64429	2.10108e-14	-0.0374763	-29.2346	7.05655e-188	-0.18829	GCST001137	GCST002557	GCST90002381	GCST005974	GCST90026524	GCST90056179	GCST90002344	GCST90002340
ENSG00000115216	NRBP1	Tcell	HIS	MatrixeQTL	C-reactive_protein	8.00222	1.222e-15	0.0865372	24.1213	1.49442e-128	0.0735721	none
ENSG00000160712	IL6R	Tcell	HIS	MatrixeQTL	C-reactive_protein	7.88243	3.21077e-15	0.121401	20.9777	1.0476e-97	0.0993932	GCST009777	GCST90019499	GCST000965	GCST000430	GCST006012	GCST000178	GCST011350	GCST012480	GCST007614	GCST007615	GCST008055	GCST90029070	GCST90018730	GCST90018950
ENSG00000130204	TOMM40	Tcell	HIS	MatrixeQTL	C-reactive_protein	-7.80238	6.07513e-15	-0.0636082	-21.9192	1.70349e-106	-0.0540499	GCST001247	GCST000337	GCST001650	GCST000179	GCST002086	GCST008055	GCST012480	GCST009777	GCST90019499
ENSG00000143515	ATP8B2	Tcell	HIS	MatrixeQTL	C-reactive_protein	6.83749	8.05945e-12	0.155127	16.7381	6.91207e-63	0.112639	GCST90019499
ENSG00000115216	NRBP1	Tcell	HIS	MatrixeQTL	Fasting_blood_glucose	-5.85937	4.64615e-09	-0.0699035	-13.0007	1.212e-38	-0.0383375	none
ENSG00000155959	VBP1	Tcell	HIS	MatrixeQTL	Hemoglobin_A1c	-15.4755	5.08148e-54	-0.675191	-5.46728	4.57e-08	-0.044054	none
ENSG00000030110	BAK1	Tcell	HIS	MatrixeQTL	Platelet_count	-11.4062	3.89423e-30	-5.46975	-27.2237	3.4049e-163	-0.142564	GCST004603	GCST001783	GCST000580	GCST000498	GCST008047	GCST005054	GCST001337	GCST002186	GCST003383	GCST010229	GCST012032	GCST002733	GCST005991	GCST90002402	GCST90002358	GCST90026525	GCST90026509	GCST90018749	GCST90056183	GCST90094627	GCST90018969	GCST008039
ENSG00000167460	TPM4	Tcell	HIS	MatrixeQTL	Platelet_count	10.2223	1.57633e-24	3.57693	23.6782	6.04222e-124	0.063352	GCST008047	GCST001337	GCST003383	GCST004603	GCST90002402	GCST90002357	GCST90026525	GCST90002361	GCST90026509	GCST90056183	GCST90094627	GCST90002356	GCST90018969	GCST008039
ENSG00000148572	NRBF2	Tcell	HIS	MatrixeQTL	Platelet_count	-6.57698	4.80104e-11	-5.59262	-23.5803	6.13684e-123	-0.103483	none
ENSG00000115216	NRBP1	Tcell	HIS	MatrixeQTL	Total_cholesterol	8.86391	7.72576e-19	4.12845	15.147	7.93467e-52	0.0440351	GCST004045	GCST004046
ENSG00000115216	NRBP1	Tcell	HIS	MatrixeQTL	Triglycerides	12.7739	2.29228e-37	0.0704888	27.9051	2.31422e-171	0.124732	GCST001905	GCST006003	GCST004045	GCST004046	GCST009363	GCST90019523
ENSG00000157992	KRTCAP3	Tcell	HIS	MatrixeQTL	Triglycerides	-8.29168	1.11662e-16	-0.0339964	-24.0264	1.47522e-127	-0.0590888	GCST001905
ENSG00000168092	PAFAH1B2	Tcell	HIS	MatrixeQTL	Triglycerides	8.27766	1.25617e-16	0.0692209	15.3327	4.62036e-53	0.0706213	GCST90090992	GCST90019523
ENSG00000157992	KRTCAP3	Tcell	HIS	TIGAR	Total_cholesterol	-5.73067	1.00035e-08	-148.966	-8.16124	3.31597e-16	-1.42298	none
ENSG00000157992	KRTCAP3	Tcell	HIS	TIGAR	Triglycerides	-8.84005	9.56784e-19	-2.6775	-23.591	4.7644e-123	-4.24452	GCST001905
ENSG00000198715	GLMP	Tcell	HIS	TIGAR	WBC_count	-11.475	1.76113e-30	-3.71365	-7.94553	1.93367e-15	-3.29178	none
[truncated: 121 more columns]

## Sheet: README
First tab
gene	Gene ENSG code
gene_name	Gene name
tissue	TOPMed MESA tissue
population	TOPMed MESA population
model	Method used to make the models
phenotype	GWAS summary statistics phenotype
page_zscore	PAGE Z-Score
page_pvalue	PAGE P-value
panukbb_zscore	PanUKBB Z-Score
panukbb_pvalue	PAGE P-value
GWAS_catalog	GWAS Catalog study accession numbers for the gene-trait pair
